# Supplementary material for: Transcriptome profiling analysis reveals metabolic changes across various growth phases in Bacillus pumilus BA06
Source: BMC Microbiol. 2017 Jul 11;17:156. doi: 10.1186/s12866-017-1066-7 (PMC5504735; doi:10.1186/s12866-017-1066-7)
Supplement: Supplementary file 2 — The gene annotation by RAST and expression levels (FPKM) across various growth stages of Bacillus pumilus BA06. (XLSX 582 kb) [file 12866_2017_1066_MOESM2_ESM.xlsx]

## Sheet: Sheet1
Additional file 2：The gene annotation by RAST and the expression levels (FPKM) across various growth stages of Bacillus pumilus BA06
				Gene Expression level (FPKM) in MM					Gene Expression level (FPKM) in GM
Gene ID	Annotation	Locus	Length	4 h	12 h	24 h	47 h	72 h	4 h	12 h	24 h	47 h	72 h
fig|6666666.20977.peg.1	Transposase	BA1108:34-850	816	23.8221	58.1309	42.0924	28.8233	34.3165	22.9505	51.6072	44.5454	31.6656	38.9846
fig|6666666.20977.peg.10	Exonuclease SbcD	BA1108:12626-17194	1176	119.241	283.079	244.727	112.761	113.373	108.492	295.978	349.606	169.112	89.0577
fig|6666666.20977.peg.100	Adenylate cyclase	BA1108:105238-105814	576	40.2551	40.7817	23.4619	25.0259	13.8957	46.2098	46.1091	28.6521	47.7864	23.3257
fig|6666666.20977.peg.1000	DUF1805 domain-containing protein	BA1112:159030-159336	306	224.358	204.036	191.031	653.844	1750.69	206.021	177.428	181.374	248.807	2554.17
fig|6666666.20977.peg.1001	5'-nucleotidase family protein in cluster with NagD-like phosphatase	BA1112:159403-160777	1374	129.822	162.585	126.667	77.518	60.3238	139.429	131.851	149.735	150.229	68.1807
fig|6666666.20977.peg.1002	COG1801: Uncharacterized conserved protein	BA1112:160840-161692	852	40.941	64.4861	56.6085	46.8387	33.2168	43.8979	58.7751	68.7015	65.6589	36.6806
fig|6666666.20977.peg.1003	Purine catabolism regulatory protein	BA1112:162003-163176	1173	10.1337	19.5941	21.0142	22.883	12.4693	8.9046	15.5305	26.0202	26.4662	16.5698
fig|6666666.20977.peg.1004	Oxalate decarboxylase;Ontology_term=KEGG_ENZYME:4.1.1.2	BA1112:163240-164398	1158	12.084	16.1396	26.5953	132.902	155.225	9.3069	15.2834	27.1149	46.5531	194.843
fig|6666666.20977.peg.1005	Multidrug resistance protein B	BA1112:164446-165640	1194	23.7706	41.1566	30.5672	43.6721	30.1306	21.5446	36.1506	26.834	46.4667	38.2084
fig|6666666.20977.peg.1006	Serine--pyruvate aminotransferase / L-alanine:glyoxylate aminotransferase;Ontology_term=KEGG_ENZYME:2.6.1.51,KEGG_ENZYME:2.6.1.44	BA1112:165803-167060	1257	10.3202	10.3437	11.5085	9.26916	10.7485	9.78065	10.9049	10.7963	16.5111	11.391
fig|6666666.20977.peg.1007	Extracellular ribonuclease precursor;Ontology_term=KEGG_ENZYME:3.1.-.-	BA1112:167212-168091	879	245.186	400.904	449.779	159.74	147.373	211.771	547.072	529.014	342.37	204.988
fig|6666666.20977.peg.1008	FIG01246392: hypothetical protein	BA1112:168106-168850	744	8.92877	24.8538	32.5592	25.7514	20.7316	4.83692	28.3877	22.8875	50.4644	19.0568
fig|6666666.20977.peg.1009	Iron(III) dicitrate transport system permease protein FecD (TC 3.A.1.14.1)	BA1112:168871-170918	1038	8.86596	19.951	35.9793	14.6861	16.3088	6.21245	17.9731	22.7562	33.8933	9.7587
fig|6666666.20977.peg.101	FIG01228403: hypothetical protein	BA1108:106031-106397	366	182.438	96.5101	57.9776	171.061	91.7471	199.311	138.735	69.5834	98.6687	150.99
fig|6666666.20977.peg.1010	Iron(III) dicitrate transport system permease protein FecD (TC 3.A.1.14.1)	BA1112:168871-170918	1017	5.3134	25.7067	23.8682	11.2492	8.03708	1.24255	25.0848	16.3089	23.1642	9.28829
fig|6666666.20977.peg.1011	Siderophore staphylobactin ABC transporter2C substrate-binding protein SirA2C putative @ ABC-type Fe3+-siderophore transport system2C periplasmic iron-binding component	BA1112:170988-171942	954	24.0447	157.239	131.266	73.7703	51.0954	16.4582	136.548	121.42	228.594	57.74
fig|6666666.20977.peg.1012	hypothetical protein	BA1112:172203-172491	288	4217.32	1735.89	10745.9	2076.03	4982.34	4385.27	2632.27	11381.2	4099.68	5212.72
fig|6666666.20977.peg.1013	putative esterase	BA1112:172583-173483	900	136.896	162.503	214.815	262.379	275.523	134.122	162.764	197.816	277.725	307.368
fig|6666666.20977.peg.1014	hypothetical protein	BA1112:173787-173910	123	610.626	211.889	0	121.936	0	0	212.934	299.88	96.4781	0
fig|6666666.20977.peg.1015	phosphate-starvation-inducible protein PsiE	BA1112:173973-174402	429	22.1578	28.0709	28.3291	18.8507	16.6602	30.6895	18.56	18.7657	22.0215	19.6674
fig|6666666.20977.peg.1016	Two component system histidine kinase;Ontology_term=KEGG_ENZYME:2.7.3.-	BA1112:174440-176430	1308	16.2836	17.8025	24.3835	13.7214	17.6625	19.2544	15.4603	20.8658	20.7034	16.0504
fig|6666666.20977.peg.1017	DNA-binding response regulator	BA1112:174440-176430	696	4.9941	8.2609	9.71344	3.94353	5.20763	4.02724	6.8948	9.2046	7.47803	7.22933
fig|6666666.20977.peg.1018	Uncharacterized protein yrkO	BA1112:176666-177872	1206	8.09684	13.9569	17.9775	12.8349	12.8561	7.85809	12.0249	17.3263	18.4981	15.455
fig|6666666.20977.peg.1019	Transcriptional regulator2C DeoR family	BA1112:177944-178883	939	12.9543	33.8037	19.3533	24.2515	17.8993	10.9602	24.3796	21.3811	32.2037	28.1586
fig|6666666.20977.peg.102	GTP pyrophosphokinase;Ontology_term=KEGG_ENZYME:2.7.6.5	BA1108:106430-107060	630	148.419	115.667	100.717	158.15	85.3467	146.853	137.024	124.265	118.954	90.4552
fig|6666666.20977.peg.1020	FMN-dependent NADH-azoreductase	BA1112:178966-179611	645	3.52749	21.4535	34.6579	11.5765	15.019	3.35079	18.361	25.6381	10.0207	13.1491
fig|6666666.20977.peg.1021	NAD-dependent epimerase/dehydratase / Alpha/beta hydrolase	BA1112:179688-181545	1857	1.67376	12.3579	11.429	11.7154	23.693	1.86192	11.4613	13.0861	3.95316	29.6448
fig|6666666.20977.peg.1022	Transcriptional regulator2C TetR family	BA1112:181602-182187	585	60.7734	106.765	66.9231	144.622	120.306	49.3523	88.7068	88.0874	175.684	178.07
fig|6666666.20977.peg.1023	hypothetical protein	BA1112:182769-182919	150	0	0	0	0	0	0	0	0	0	0
fig|6666666.20977.peg.1024	Iron-sulfur cluster assembly protein SufB	BA1112:183313-184711	1398	1383.26	3464.74	3227.82	2688.68	1758.3	1244.69	1657.12	3750.82	3830.25	1280.28
fig|6666666.20977.peg.1025	Putative iron-sulfur cluster assembly scaffold protein for SUF system2C SufE2	BA1112:184728-187698	447	732.318	1825.06	1446.81	1702.86	1175.49	669.215	806.956	1845.98	2221.26	828.188
fig|6666666.20977.peg.1026	Cysteine desulfurase2C SufS subfamily;Ontology_term=KEGG_ENZYME:2.8.1.7	BA1112:184728-187698	1221	670.885	1505.6	1223.65	1549.17	1030.24	669.942	711.103	1689.6	2127.41	772.277
fig|6666666.20977.peg.1027	Iron-sulfur cluster assembly protein SufD	BA1112:184728-187698	1314	570.829	1364.22	869.944	1336.53	870.982	586.735	595.787	1292.92	1740.16	666.734
fig|6666666.20977.peg.1028	Iron-sulfur cluster assembly ATPase protein SufC	BA1112:187716-188502	786	321.337	680.084	359.914	930.821	536.825	357.19	290.048	553.923	1032.28	510.076
fig|6666666.20977.peg.1029	FIG01231171: hypothetical protein	BA1112:188712-188862	150	1240.04	1842.78	1936.26	15667.8	8058.99	1476.4	979.976	2083.93	6191.49	5659.34
fig|6666666.20977.peg.103	NAD kinase;Ontology_term=KEGG_ENZYME:2.7.1.23	BA1108:107068-107926	858	258.664	187.438	166.3	193.815	138.041	250.71	192.085	197.271	248.934	158.43
fig|6666666.20977.peg.1030	hypothetical protein	BA1112:189065-189440	375	2.40875	3.687	3.94746	126.831	182.008	2.65124	3.03598	6.10765	10.9901	168.41
fig|6666666.20977.peg.1031	Methionine ABC transporter substrate-binding protein	BA1112:189537-190359	822	430.947	106.06	221.035	378.784	374.033	500.741	161.098	165.794	288.831	402.954
fig|6666666.20977.peg.1032	Methionine ABC transporter permease protein	BA1112:190373-192060	669	55.8194	26.1368	37.2909	137.687	157.955	70.3743	28.3734	28.282	55.5242	168.695
fig|6666666.20977.peg.1033	Methionine ABC transporter ATP-binding protein	BA1112:190373-192060	1026	32.6475	18.9316	30.5893	105.468	111.961	43.4884	29.5854	32.4354	51.9557	137.493
fig|6666666.20977.peg.1034	YusD	BA1112:192426-192768	342	98.4999	467.087	293.353	213.042	169.022	73.9793	400.662	483.472	295.972	258.406
fig|6666666.20977.peg.1035	Thioredoxin	BA1112:192888-193191	303	212.581	203.008	137.946	376.09	201.04	216.013	156.77	119.442	431.349	195.938
fig|6666666.20977.peg.1036	Toprim domain protein	BA1112:193202-193547	345	93.8786	65.7602	36.464	146.579	106.386	96.1003	72.3846	51.7315	167.226	126.907
fig|6666666.20977.peg.1037	YusG	BA1112:193678-193915	237	70.1351	94.8213	98.9992	1902.01	2050.34	26.6191	42.1467	58.3834	172.373	1880.26
fig|6666666.20977.peg.1038	Glycine cleavage system H protein	BA1112:193959-194343	384	2114.88	2267.63	2736.8	1331.33	984.363	1618.94	1680.64	2270.64	2922.55	1102.96
fig|6666666.20977.peg.1039	Arsenate reductase;Ontology_term=KEGG_ENZYME:1.20.4.1	BA1112:194408-194768	360	152.626	73.0641	230.326	224.31	206.519	190.795	151.217	102.568	231.46	267.546
fig|6666666.20977.peg.104	Similar to ribosomal large subunit pseudouridine synthase D2C Bacillus subtilis YjbO type	BA1108:107934-108837	903	310.217	135.987	153.786	236.419	171.512	290.322	139.777	148.555	321.775	184.774
fig|6666666.20977.peg.1040	Butyryl-CoA dehydrogenase;Ontology_term=KEGG_ENZYME:1.3.99.2	BA1112:194875-196657	1782	7.88481	636.476	1031.49	224.655	308.709	7.14641	887.764	433.383	348.216	147.488
fig|6666666.20977.peg.1041	3-ketoacyl-CoA thiolase @ Acetyl-CoA acetyltransferase;Ontology_term=KEGG_ENZYME:2.3.1.16,KEGG_ENZYME:2.3.1.9	BA1112:196671-197847	1176	0.469915	87.2334	197.968	33.4214	58.1052	1.04445	140.306	140.968	54.3717	21.1756
fig|6666666.20977.peg.1042	Enoyl-CoA hydratase [isoleucine degradation] / 3-hydroxyacyl-CoA dehydrogenase;Ontology_term=KEGG_ENZYME:4.2.1.17,KEGG_ENZYME:1.1.1.35	BA1112:197860-200248	2388	2.64799	515.777	1042.44	91.8639	169.687	2.59308	737.814	860.775	224.02	89.9606
fig|6666666.20977.peg.1043	FIG01226860: hypothetical protein	BA1112:200447-200585	138	0	51.6117	69.9121	2108.69	2274.54	0	0	122.95	100.752	2834.43
fig|6666666.20977.peg.1044	FIG01230825: hypothetical protein	BA1112:200598-200847	249	6.46647	35.605	17.2649	1261.65	1799.14	8.76171	37.5268	20.8038	86.5342	2211.2
fig|6666666.20977.peg.1045	Spore coat F-containing protein	BA1112:200859-201207	348	7.68451	19.8843	32.1341	1162.95	1963.13	8.44378	31.6805	26.6006	78.1384	2091.63
fig|6666666.20977.peg.1046	FIG01225138: hypothetical protein	BA1112:201439-201691	252	40.5126	196.601	243.197	603.795	568.308	16.9027	205.959	205.978	580.511	652.652
fig|6666666.20977.peg.1047	ABC-type Fe3+-siderophore transport system2C ATPase component	BA1112:201763-202594	831	175.351	759.982	710.456	1280.77	925.083	64.0744	751.725	604.348	1235.04	1194.97
fig|6666666.20977.peg.1048	YusW	BA1112:202739-203186	447	2.19783	0.903942	2.86837	140.487	186.554	0.970579	2.21935	2.00432	10.0124	232.493
fig|6666666.20977.peg.1049	short chain dehydrogenase	BA1112:203296-204142	846	25.4895	47.6515	63.4943	65.3414	65.4153	25.756	55.3863	62.3613	92.3946	95.7768
fig|6666666.20977.peg.105	Diadenosine tetraphosphatase	BA1108:108877-109621	744	19.7263	33.0664	25.0248	90.6449	68.6286	25.5666	28.8082	27.7059	50.4644	62.7286
fig|6666666.20977.peg.1050	Serine protease2C DegP/HtrA2C do-like;Ontology_term=KEGG_ENZYME:3.4.21.-	BA1112:204386-205757	1371	369.132	467.074	596.116	446.977	286.552	390.074	358.598	438.147	498.724	349.174
fig|6666666.20977.peg.1051	Transcriptional regulatory protein cssR	BA1112:206094-208097	675	262.453	434.814	623.425	442.962	295.812	230.871	305.452	479.169	457.063	343.569
fig|6666666.20977.peg.1052	sensor histidine kinase	BA1112:206094-208097	1332	370.572	981.151	822.846	498.705	295.536	350.204	818.292	934.029	541.791	435.655
fig|6666666.20977.peg.1053	FIG01231913: hypothetical protein	BA1112:208118-208283	165	235.005	908.77	474.593	397.058	252.453	470.401	888.55	972.12	545.052	416.342
fig|6666666.20977.peg.1054	Transcriptional regulator2C TetR family	BA1112:208474-209353	879	32.658	59.9172	35.5488	34.6449	26.7425	39.6024	55.9969	34.5009	51.8973	33.7729
fig|6666666.20977.peg.1055	Fumarate hydratase class II;Ontology_term=KEGG_ENZYME:4.2.1.2	BA1112:209466-210861	1395	1361.45	368.668	305.39	313.5	336.305	1534.54	449.062	363.629	562.556	434.793
fig|6666666.20977.peg.1056	FIG01234467: hypothetical protein	BA1112:210948-211116	168	0	0	0	0	0	0	0	0	0	0
fig|6666666.20977.peg.1057	Spore germination protein GerAA2C germination response to L-alanine and related amino acids (earliest stage)	BA1112:211231-214852	1425	6.85919	9.64246	11.7697	103.25	108.683	3.96992	6.00335	9.56874	15.3439	125.017
fig|6666666.20977.peg.1058	Spore germination protein GerAB2C germination response to L-alanine and related amino acids (earliest stage)	BA1112:211231-214852	1095	11.5102	6.68397	14.5486	77.5366	127.507	9.09422	5.31546	8.5105	15.0899	114.57
fig|6666666.20977.peg.1059	Spore germination protein GerAC2C germination response to L-alanine and related amino acids (earliest stage)	BA1112:211231-214852	1119	51.4676	21.757	53.639	81.0955	115.512	37.6639	20.9713	29.3957	35.6268	100.342
fig|6666666.20977.peg.106	Na+/H+ antiporter	BA1108:109781-111629	1848	9.81634	11.9833	9.04787	41.2257	34.0758	9.04781	16.5023	10.4429	18.2033	37.5249
fig|6666666.20977.peg.1060	FIG01249856: hypothetical protein	BA1112:214964-215261	297	691.21	2073.11	3548.77	4647.88	2346.35	494.456	2289.38	3481.63	7261.09	3169.55
fig|6666666.20977.peg.1061	Response regulator LiaR	BA1112:215303-217725	636	249.754	96.2912	159.738	129.561	117.507	193.615	99.0767	136.914	123.803	122.626
fig|6666666.20977.peg.1062	Sensor histidine kinase LiaS	BA1112:215303-217725	1065	161.72	61.2158	120.868	78.5422	69.1789	145.879	71.5765	103.859	92.7174	73.3295
fig|6666666.20977.peg.1063	Transporter LiaF	BA1112:215303-217725	729	106.239	65.2593	89.8624	62.183	57.7687	91.5673	58.3256	82.1397	80.6822	58.1812
fig|6666666.20977.peg.1064	Conserved protein LiaG in B. subtilis in Lia cluster	BA1112:217791-219438	822	54.5294	22.6185	36.6031	29.6066	28.2724	49.1835	19.7677	28.8337	27.1232	27.6856
fig|6666666.20977.peg.1065	hypothetical protein	BA1112:217791-219438	183	22.7611	0	15.5857	0	12.0285	5.95872	0	0	0	0
fig|6666666.20977.peg.1066	Protein LiaH2C similar to phage shock protein A	BA1112:217791-219438	666	59.2984	18.5327	143.214	10.7724	18.7948	34.4686	13.1762	189.413	4.9296	6.75239
fig|6666666.20977.peg.1067	conserved membrane protein YvqI	BA1112:219453-219849	396	31.5308	6.11803	52.6586	4.0834	11.7535	17.3709	6.58081	51.6682	1.23959	2.05759
fig|6666666.20977.peg.1068	Cob(I)alamin adenosyltransferase PduO;Ontology_term=KEGG_ENZYME:2.5.1.17	BA1112:220014-220584	570	88.3648	197.666	223.429	85.2163	56.778	57.2338	135.893	252.062	210.509	58.4413
fig|6666666.20977.peg.1069	hypothetical protein	BA1112:220631-220748	117	0	0	0	0	0	0	0	0	0	0
fig|6666666.20977.peg.107	Thiaminase II;Ontology_term=KEGG_ENZYME:3.5.99.2	BA1108:111869-114468	711	20.0726	615.77	139.547	202.231	219.649	13.6981	1220.1	431.827	1345.92	75.6011
fig|6666666.20977.peg.1070	3-oxoacyl-[acyl-carrier protein] reductase;Ontology_term=KEGG_ENZYME:1.1.1.100	BA1112:220773-221520	747	14.2516	40.8475	27.3001	20.2351	12.563	11.6848	32.8392	22.0491	29.3202	18.9564
fig|6666666.20977.peg.1071	hypothetical protein	BA1112:221569-221692	123	610.626	211.889	0	121.936	182.369	0	212.934	449.82	96.4781	0
fig|6666666.20977.peg.1072	4-hydroxythreonine-4-phosphate dehydrogenase;Ontology_term=KEGG_ENZYME:1.1.1.262	BA1112:221754-224081	1005	36.0332	33.4869	48.9851	32.3096	29.5165	41.127	37.5272	40.2014	48.7751	29.8998
fig|6666666.20977.peg.1073	FIG01251241: hypothetical protein	BA1112:221754-224081	1347	20.8515	18.8892	24.0832	18.9621	21.4568	24.0725	21.4499	21.5807	30.1286	16.2846
fig|6666666.20977.peg.1074	Propionate catabolism operon regulatory protein PrpR	BA1112:224106-225891	1785	15.6673	17.7234	17.0214	14.2228	16.8668	17.5895	15.154	16.1479	21.2322	14.3668
fig|6666666.20977.peg.1075	expressed protein	BA1112:226037-228616	1176	5.28655	14.0065	16.2443	9.44518	13.7831	6.26669	14.1736	15.3733	14.126	11.1134
fig|6666666.20977.peg.1076	Na+/solute symporter	BA1112:226037-228616	1404	2.86725	10.5077	9.50386	8.03367	7.69967	3.40039	11.1465	7.94207	10.4052	7.94735
fig|6666666.20977.peg.1077	Alcohol dehydrogenase;Ontology_term=KEGG_ENZYME:1.1.1.1	BA1112:228687-229860	1173	1.64968	8.62632	7.15701	4.95555	9.21644	1.17855	8.48204	4.26787	8.15373	8.43552
fig|6666666.20977.peg.1078	Dihydrodipicolinate synthase;Ontology_term=KEGG_ENZYME:4.2.1.52	BA1112:229864-230767	903	1.13336	5.06784	3.14277	3.00787	2.97635	0.359532	4.10144	2.07373	3.8591	4.34034
fig|6666666.20977.peg.1079	Vitamin B12 ABC transporter2C ATPase component BtuD / Adenosylcobinamide amidohydrolase;Ontology_term=KEGG_ENZYME:3.5.1.90	BA1112:230945-234203	1287	90.151	32.738	76.5921	61.0276	76.2441	98.8008	36.5438	59.6976	97.8138	71.7693
fig|6666666.20977.peg.108	Thiamin-phosphate pyrophosphorylase;Ontology_term=KEGG_ENZYME:2.5.1.3	BA1108:111869-114468	618	18.46	674.492	159.775	241.299	255.362	16.5981	1451.61	578.408	1616.38	91.8974
fig|6666666.20977.peg.1080	Vitamin B12 ABC transporter2C permease component BtuC	BA1112:230945-234203	1059	60.8433	25.3203	42.5168	37.0693	35.82	55.4657	24.5614	40.0846	49.5461	45.4198
fig|6666666.20977.peg.1081	Vitamin B12 ABC transporter2C B12-binding component BtuF	BA1112:230945-234203	951	56.7783	29.4775	47.3309	36.0897	46.5831	76.2039	33.2312	47.0568	56.8547	43.6183
fig|6666666.20977.peg.1082	hypothetical protein	BA1112:234279-235765	117	0	0	0	0	0	0	0	0	0	0
fig|6666666.20977.peg.1083	Polygalacturonase;Ontology_term=KEGG_ENZYME:3.2.1.15	BA1112:234279-235765	1392	4.82611	47.5993	37.0221	20.4031	23.4384	2.68283	38.3709	44.1675	24.6291	27.7819
fig|6666666.20977.peg.1084	Altronate hydrolase;Ontology_term=KEGG_ENZYME:4.2.1.7	BA1112:235785-238727	1494	2.67069	22.379	17.7011	7.81158	11.7843	1.18789	18.0577	18.5556	13.2243	8.99884
fig|6666666.20977.peg.1085	Altronate oxidoreductase;Ontology_term=KEGG_ENZYME:1.1.1.58	BA1112:235785-238727	1452	3.77057	28.6048	21.6128	11.4805	16.0893	3.88574	20.799	17.5495	20.6491	17.5317
fig|6666666.20977.peg.1086	Hexuronate utilization operon transcriptional repressor ExuR	BA1112:238786-239797	1011	19.7172	183.739	129.496	139.282	96.1683	21.1192	169.295	88.0406	316.899	143.386
fig|6666666.20977.peg.1087	Uronate isomerase;Ontology_term=KEGG_ENZYME:5.3.1.12	BA1112:239864-241301	1437	3.25723	29.9193	19.9489	8.28211	12.2107	4.34597	18.6876	20.808	18.7853	17.2643
fig|6666666.20977.peg.1088	sensor histidine kinase	BA1112:241437-243192	1755	167.753	185.191	151.998	187.695	132.371	172.882	183.278	152.961	272.277	169.975
fig|6666666.20977.peg.1089	Response regulator receiver:Transcriptional regulatory protein2C C-terminal	BA1112:243195-243918	723	111.298	150.124	117.424	187.29	114.087	102.624	183.461	118.799	183.244	162.445
fig|6666666.20977.peg.109	Glycine oxidase ThiO;Ontology_term=KEGG_ENZYME:1.4.3.19	BA1108:111869-114468	1113	19.064	577.822	152.879	202.963	208.852	15.6083	1224.92	587.269	1595.19	80.9484
fig|6666666.20977.peg.1090	Ferrichrome transport ATP-binding protein FhuC (TC 3.A.1.14.3)	BA1112:244086-244902	816	17.3051	94.1986	148.757	99.9306	64.8983	9.80673	75.9002	152.145	187.063	57.5354
fig|6666666.20977.peg.1091	ABC-type Fe3+-siderophore transport system2C permease 2 component	BA1112:244923-245946	1023	5.69202	43.7983	49.908	67.184	35.5908	2.31323	33.912	56.6786	84.749	31.2142
fig|6666666.20977.peg.1092	ABC-type Fe3+-siderophore transport system2C permease component	BA1112:245946-246999	1053	5.3621	39.0804	54.2499	54.9098	24.1979	2.38278	36.6876	51.4637	64.1847	23.8076
fig|6666666.20977.peg.1093	Ferrichrome-binding periplasmic protein precursor (TC 3.A.1.14.3)	BA1112:247258-248197	939	3.23857	185.276	124.898	40.6738	25.3425	2.2263	110.646	184.345	63.7074	22.6451
fig|6666666.20977.peg.1094	Arginine/ornithine antiporter ArcD	BA1112:248234-249644	1410	9.89127	196.884	149.106	80.296	74.8703	7.6136	169.854	182.45	60.8315	88.2121
fig|6666666.20977.peg.1095	SspJ	BA1112:250137-250281	144	511.534	134.026	90.8565	977.408	1100.6	281.926	203.465	331.637	401.31	1585.18
fig|6666666.20977.peg.1096	putative MarR family transcriptional regulator	BA1112:250363-250792	429	254.108	179.073	161.353	213.837	180.038	276.726	155.143	151.734	199.268	206.805
fig|6666666.20977.peg.1097	FIG01225812: hypothetical protein	BA1112:250963-251455	492	16.9187	32.9666	30.8538	57.1628	81.1989	18.2865	23.5556	25.4068	33.8022	85.322
fig|6666666.20977.peg.1098	Lipoteichoic acid synthase LtaS Type IIIa	BA1112:251578-253429	1851	167.908	383.66	282.959	214.748	103.898	189.507	288.13	351.386	471.007	168.291
fig|6666666.20977.peg.1099	Molybdenum ABC transporter2C periplasmic molybdenum-binding protein ModA (TC 3.A.1.8.1)	BA1112:253544-254986	777	74.7316	56.1759	72.1619	69.5468	44.5821	74.6454	67.9425	60.8175	101.784	59.7767
fig|6666666.20977.peg.11	Exonuclease SbcC	BA1108:12626-17194	3396	219.945	551.418	399.884	177.157	170.88	182.193	588.346	652.524	274.167	159.687
fig|6666666.20977.peg.110	Sulfur carrier protein ThiS	BA1108:111869-114468	204	26.8661	586.472	127.351	180.488	225.114	28.5978	984.599	442.844	1325.14	91.0483
fig|6666666.20977.peg.1100	Molybdenum transport system permease protein ModB (TC 3.A.1.8.1)	BA1112:253544-254986	666	120.525	103.934	142.276	116.701	83.7473	111.956	104.189	114.373	185.134	103.741
fig|6666666.20977.peg.1101	oxidoreductase of aldo/keto reductase family2C subgroup 1	BA1112:255166-256012	846	1592.83	1814.24	1220.27	559.975	398.549	1696.97	1687.41	2129.49	925.942	435.818
fig|6666666.20977.peg.1102	Fructokinase;Ontology_term=KEGG_ENZYME:2.7.1.4	BA1112:256080-256950	870	125.552	75.2027	99.7019	87.4343	85.7539	126.381	104.515	103.455	119.02	87.9111
fig|6666666.20977.peg.1103	Na+/H+ antiporter	BA1112:257013-259214	2004	65.2061	52.9909	38.6304	86.9427	87.7328	75.6834	64.1377	39.5686	47.4615	71.0215
fig|6666666.20977.peg.1104	hypothetical protein	BA1112:257013-259214	135	62.0311	65.7499	88.9414	0	0	59.0082	0	0	63.36	0
fig|6666666.20977.peg.1105	hypothetical protein	BA1112:257013-259214	138	0	51.6117	0	0	0	47.0128	0	81.9668	50.3762	0
fig|6666666.20977.peg.1106	membrane protein2C putative	BA1112:259349-259961	612	116.914	15.4758	19.724	32.6922	26.4177	104.574	16.4687	22.2366	28.981	31.0553
fig|6666666.20977.peg.1107	thiol-disulfide oxidoreductase	BA1112:260306-261433	414	2224.73	795.159	965.635	824.469	410.933	2146.15	882.034	716.282	1099.02	665.426
fig|6666666.20977.peg.1108	Periplasmic thiol:disulfide interchange protein DsbA	BA1112:260306-261433	717	2807.27	854.67	850.18	905.874	474.944	2890.74	1057.18	780.06	964.659	757.889
fig|6666666.20977.peg.1109	Lead2C cadmium2C zinc and mercury transporting ATPase%3B Copper-translocating P-type ATPase;Ontology_term=KEGG_ENZYME:3.6.3.3,KEGG_ENZYME:3.6.3.5,KEGG_ENZYME:3.6.3.4	BA1112:261549-263694	2145	182.883	107.45	296.333	377.874	203.951	241.427	87.976	209.898	206.967	221.806
fig|6666666.20977.peg.111	Thiazole biosynthesis protein ThiG	BA1108:114472-116250	768	39.2333	1112.99	286.393	335.072	396.16	26.5138	2315.93	1094.6	2792.91	136.61
fig|6666666.20977.peg.1110	Manganese ABC transporter2C ATP-binding protein SitB	BA1112:264020-265687	795	3116.18	4764.3	2857.56	2940.84	1059.73	3035.09	4857.53	3055.22	4620.11	2075.41
fig|6666666.20977.peg.1111	Manganese ABC transporter2C inner membrane permease protein SitD	BA1112:264020-265687	873	5877.21	7180.86	5722.08	4752.11	1355.27	5641.19	6264.48	5015.96	7646.11	2989.67
fig|6666666.20977.peg.1112	Manganese ABC transporter2C periplasmic-binding protein SitA	BA1112:265700-266639	939	9576.9	10788.5	10069.7	6818.87	1671.01	8876.94	9317.86	8993.89	14380	4191.5
fig|6666666.20977.peg.1113	YmcC	BA1112:266676-267225	549	47.9756	74.2991	135.919	124.912	34.9051	39.0305	66.8297	84.8014	207.399	89.9923
fig|6666666.20977.peg.1114	transcriptional regulator	BA1112:267313-267922	609	92.3294	179.91	247.939	317.693	169.937	78.6746	144.003	153.256	413.557	246.695
fig|6666666.20977.peg.1115	Two-component response regulator2C controling glutamine utilization	BA1112:268142-270391	936	29.7274	100.679	85.5344	75.729	83.4454	25.9618	86.7654	91.0911	113.689	97.0669
fig|6666666.20977.peg.1116	Two-component sensor histidine kinase2C controling glutamine utilization	BA1112:268142-270391	1317	10.4953	21.1085	21.1328	40.0738	47.2409	12.2391	22.7461	18.6557	38.6276	48.9555
fig|6666666.20977.peg.1117	Aspartate ammonia-lyase;Ontology_term=KEGG_ENZYME:4.3.1.1	BA1112:270508-271954	1446	21.6219	51.5768	60.0163	81.8876	142.298	24.0413	55.0084	49.3267	110.966	80.7437
fig|6666666.20977.peg.1118	Proton/glutamate symport protein @ Sodium/glutamate symport protein	BA1112:271970-273248	1278	3.40973	9.81232	19.9595	37.6821	57.743	3.19793	10.5884	10.7159	30.9388	32.5671
fig|6666666.20977.peg.1119	hypothetical protein	BA1112:273687-276317	198	11.5161	7.71863	10.4253	58.9888	33.0165	12.2104	11.7481	42.7527	12.9022	23.6197
fig|6666666.20977.peg.112	Sulfur carrier protein adenylyltransferase ThiF	BA1108:114472-116250	1014	46.1685	1641.14	456.769	483.902	575.745	44.1132	3520.66	1720.99	3808.66	195.395
fig|6666666.20977.peg.1120	Copper-translocating P-type ATPase;Ontology_term=KEGG_ENZYME:3.6.3.4	BA1112:273687-276317	2436	4.56125	5.92955	10.6955	9.08652	8.42043	5.59501	6.83725	9.9221	11.9846	7.70261
fig|6666666.20977.peg.1121	copper binding protein CopZ	BA1112:276401-276608	207	18.9261	0	8.53356	0	3.41913	0	19.2487	12.9549	14.2056	0
fig|6666666.20977.peg.1122	FIG01226230: hypothetical protein	BA1112:276691-276997	306	8.34388	10.2954	6.12279	14.036	9.40672	5.07441	7.47065	10.2471	6.35252	13.9255
fig|6666666.20977.peg.1123	FIG01234503: hypothetical protein	BA1112:277094-277550	456	5.95262	11.3751	18.3041	33.4287	26.6893	9.86047	10.306	24.2602	20.335	47.9035
fig|6666666.20977.peg.1124	COG2202: FOG: PAS/PAC domain	BA1112:277805-279404	1599	25.6359	13.3875	33.5187	32.0843	37.1056	28.6019	13.3775	18.9287	41.7788	44.4139
fig|6666666.20977.peg.1125	hypothetical protein	BA1112:279643-279889	246	8.39573	33.6125	33.6488	29.8933	42.8428	5.45602	28.8185	21.5596	22.9389	43.786
fig|6666666.20977.peg.1126	hypothetical protein	BA1112:279991-280558	567	21.5057	24.466	22.8332	26.7448	38.8376	43.5923	17.1565	10.466	24.4526	59.6611
fig|6666666.20977.peg.1127	hypothetical protein	BA1112:280972-281809	837	4.81144	7.98794	10.3823	11.2613	10.8468	6.13147	7.76276	3.10846	7.88974	17.7342
fig|6666666.20977.peg.1128	tmRNA-binding protein SmpB	BA1112:282465-282936	471	247.161	662.473	936.693	315.297	338.869	243.22	523.804	651.202	318.553	328.411
fig|6666666.20977.peg.1129	3'-to-5' exoribonuclease RNase R	BA1112:283075-285415	2340	904.362	1687.3	1916.96	495.415	497.723	806.407	1635.36	2100.96	541.277	434.058
fig|6666666.20977.peg.113	Phosphomethylpyrimidine kinase;Ontology_term=KEGG_ENZYME:2.7.4.7	BA1108:116267-117074	807	78.0589	2849.85	741.485	792.951	900.566	67.5581	6294.18	2718.61	6312.93	313.941
fig|6666666.20977.peg.1130	Carboxylesterase;Ontology_term=KEGG_ENZYME:3.1.1.1	BA1112:285434-286181	747	250.952	670.115	338.04	126.789	103.822	234.612	596.754	658.358	100.627	115.582
fig|6666666.20977.peg.1131	Preprotein translocase subunit SecG (TC 3.A.5.1.1)	BA1112:286304-286538	234	4243.04	2841.11	4267.89	4401.97	2825.19	2703.81	2101.05	4307.77	5667.67	2894.07
fig|6666666.20977.peg.1132	transcriptional regulator	BA1112:286725-287016	291	2.09513	1.05484	5.54731	2.64798	4.71086	0	3.16577	6.90461	1.19621	1.30898
fig|6666666.20977.peg.1133	unknown	BA1112:287053-287287	234	1.97903	3.95974	13.2625	2.52118	4.36659	4.27142	8.00401	6.28871	0	4.9052
fig|6666666.20977.peg.1134	YVAO protein	BA1112:287442-287847	405	29.224	83.3729	49.1533	65.9471	47.5316	25.8856	87.4044	50.8569	74.3558	55.9959
fig|6666666.20977.peg.1135	YVAO protein	BA1112:287977-288379	402	77.2224	164.615	154.33	228.356	129.448	85.11	160.622	145.573	227.308	162.218
fig|6666666.20977.peg.1136	Transcriptional regulator2C HxlR family	BA1112:288461-288782	321	338.897	293.409	294.542	472.912	217.751	297.796	301.225	271.351	572.885	296.793
fig|6666666.20977.peg.1137	Osmotically activated L-carnitine/choline ABC transporter2C permease protein OpuCD	BA1112:288863-289553	690	323.391	389.919	1265.23	575.75	243.413	283.687	294.149	321.104	673.676	305.138
fig|6666666.20977.peg.1138	Osmotically activated L-carnitine/choline ABC transporter2C substrate-binding protein OpuCC	BA1112:289574-290492	918	241.25	457.659	1111.95	432.329	221.435	228.073	335.111	375.557	472.008	285.52
fig|6666666.20977.peg.1139	Osmotically activated L-carnitine/choline ABC transporter2C permease protein OpuCB	BA1112:290505-291159	654	186.117	486.987	1002.48	340.945	151.033	174.229	366.508	388.828	304.71	236.62
fig|6666666.20977.peg.114	Enoyl-[acyl-carrier-protein] reductase [NADH];Ontology_term=KEGG_ENZYME:1.3.1.9	BA1108:117223-118000	777	512.725	50.4562	137.717	499.229	921.814	430.897	102.112	61.7286	436.981	926.164
fig|6666666.20977.peg.1140	Osmotically activated L-carnitine/choline ABC transporter2C ATP-binding protein OpuCA	BA1112:291172-292321	1149	251.052	963.94	1549.43	480.849	269.301	239.796	920.622	724.317	441.51	408.732
fig|6666666.20977.peg.1141	portion of orf between proU operon and 181 operon	BA1112:292551-293127	576	117.509	1265.46	1445.02	239.954	186.745	84.2264	1229.97	706.753	408.54	227.237
fig|6666666.20977.peg.1142	Multiple antibiotic resistance protein marC	BA1112:293182-293818	636	75.7999	540.938	695.644	989.58	820.784	62.6402	436.873	367.677	1430.74	984.933
fig|6666666.20977.peg.1143	conserved hypothetical protein	BA1112:293936-294401	465	82.3432	591.81	699.557	798.665	606.828	109.15	581.395	523.445	1650.95	832.156
fig|6666666.20977.peg.1144	FIG01230958: hypothetical protein	BA1112:294416-294881	465	75.7557	565.526	707.074	515.152	417.87	53.6653	446.651	445.846	1098.76	491.681
fig|6666666.20977.peg.1145	FIG01240730: hypothetical protein	BA1112:294902-295184	282	37.4593	400.602	427.432	133.574	80.2395	23.5344	418.576	422.196	128.299	63.7566
fig|6666666.20977.peg.1146	FIG01249478: hypothetical protein	BA1112:295184-297683	366	38.5077	543.673	414.125	163.933	65.9432	25.6951	477.937	404.72	114.513	89.0048
fig|6666666.20977.peg.1147	putative membrane protein	BA1112:295184-297683	1398	17.4804	315.47	209.871	79.9028	29.2921	11.8532	277.306	272.701	67.0961	33.9116
fig|6666666.20977.peg.1148	putative ABC transporter ATP-binding protein	BA1112:295184-297683	768	19.1188	566.55	320.967	108.399	39.5474	13.2569	434.666	501.286	88.4234	49.515
fig|6666666.20977.peg.1149	hypothetical protein	BA1112:297742-298012	270	747.505	12152.8	10529.8	2303.61	659.195	463.956	12096.9	17575.8	2190.64	917.205
fig|6666666.20977.peg.115	unknown	BA1108:118113-118689	576	4.4399	4.59945	11.9232	2048.44	2047.75	3.27729	3.59291	4.43426	304.217	2223.46
fig|6666666.20977.peg.1150	Enolase;Ontology_term=KEGG_ENZYME:4.2.1.11	BA1112:298292-299585	1293	14580.5	1657.6	2452.75	4476.13	1406.61	14964.8	1739.43	2421.84	1951.19	1141.33
fig|6666666.20977.peg.1151	22C3-bisphosphoglycerate-independent phosphoglycerate mutase;Ontology_term=KEGG_ENZYME:5.4.2.1	BA1112:299614-301904	1536	10539.7	1043.58	1590.8	3322.18	1036.12	11265.6	1169.87	1706.49	1400.33	829.787
fig|6666666.20977.peg.1152	Triosephosphate isomerase;Ontology_term=KEGG_ENZYME:5.3.1.1	BA1112:299614-301904	762	8521.82	841.122	1152.53	2604.89	863.049	9038.46	977.122	1261.75	1184.26	715.202
fig|6666666.20977.peg.1153	Phosphoglycerate kinase;Ontology_term=KEGG_ENZYME:2.7.2.3	BA1112:301934-303119	1185	7401.53	470.029	566.594	2172.29	688.887	7747	551.008	652.731	867.683	615.455
fig|6666666.20977.peg.1154	NAD-dependent glyceraldehyde-3-phosphate dehydrogenase;Ontology_term=KEGG_ENZYME:1.2.1.12	BA1112:303332-304340	1008	32812.3	461.075	859.142	9551.02	2365.94	31764.4	377.781	734.381	3556.78	2397.07
fig|6666666.20977.peg.1155	Central glycolytic genes regulator	BA1112:304371-305409	1038	5119.34	65.4108	105.822	2351.3	786.901	5233.76	51.016	85.9323	1025.15	961.058
fig|6666666.20977.peg.1156	Arginine permease RocE	BA1112:305697-307062	1365	7.40427	61.2882	23.8435	28.3145	41.6948	6.25607	67.0768	27.6085	18.4738	47.6083
fig|6666666.20977.peg.1157	hypothetical protein	BA1112:307081-307201	120	0	0	0	0	255.749	0	0	0	0	0
fig|6666666.20977.peg.1158	Ornithine aminotransferase;Ontology_term=KEGG_ENZYME:2.6.1.13	BA1112:307220-308414	1194	8.07738	114.297	59.196	60.3703	68.7562	10.644	152.675	111.921	61.1267	105.479
fig|6666666.20977.peg.1159	Arginine utilization regulatory protein RocR	BA1112:308623-310066	1443	13.2448	10.9605	10.8837	19.5762	22.1736	17.3014	11.6478	10.8428	9.03286	17.1824
fig|6666666.20977.peg.116	Spore coat protein Z	BA1108:118726-119170	444	20.006	27.4205	298.854	14884.7	33111.3	8.34316	19.7519	114.999	252.165	30735.1
fig|6666666.20977.peg.1160	Lactate-responsive regulator LldR in Firmicutes2C GntR family	BA1112:310293-311031	738	56.2487	114.672	95.4727	62.7336	57.0809	57.7345	134.112	123.685	36.2311	59.9223
fig|6666666.20977.peg.1161	RNA polymerase sigma-54 factor RpoN	BA1112:311203-312502	1299	169.375	365.793	254.178	340.893	236.028	168.986	374.985	274.889	458.317	321.312
fig|6666666.20977.peg.1162	unknown	BA1112:312572-312788	216	159.146	148.741	125.144	145.691	81.0532	125.039	113.025	96.4646	161.873	85.1888
fig|6666666.20977.peg.1163	DNA-DAMAGE-INDUCIBLE PROTEIN	BA1112:312812-314138	1326	25.3175	7.69351	13.9774	43.1656	46.1656	16.1151	10.5591	9.19539	24.6614	36.4289
fig|6666666.20977.peg.1164	Nickel transport ATP-binding protein NikE (TC 3.A.1.5.3)	BA1112:314201-315017	816	46.7605	28.9694	69.3725	92.8579	94.2822	31.259	37.6704	43.8674	90.2916	61.7624
fig|6666666.20977.peg.1165	Nickel transport ATP-binding protein NikD (TC 3.A.1.5.3)	BA1112:315030-315837	807	36.6018	26.4631	43.2896	80.3134	93.2729	22.5885	22.6995	31.0339	65.9386	55.9758
fig|6666666.20977.peg.1166	Nickel transport system permease protein NikC (TC 3.A.1.5.3)	BA1112:315850-317625	834	38.1314	21.2737	49.37	70.5416	73.3968	19.8695	21.9442	28.9355	55.6858	52.0754
fig|6666666.20977.peg.1167	Nickel transport system permease protein NikB (TC 3.A.1.5.3)	BA1112:315850-317625	945	41.3116	31.9431	59.7789	90.7466	107.962	27.0161	34.267	35.6557	77.271	86.1601
fig|6666666.20977.peg.1168	Nickel ABC transporter2C periplasmic nickel-binding protein NikA (TC 3.A.1.5.3)	BA1112:317643-319263	1620	36.1462	31.9185	36.8029	84.708	105.768	27.9142	35.9222	31.2172	68.2457	81.1932
fig|6666666.20977.peg.1169	4-keto-6-deoxy-N-Acetyl-D-hexosaminyl-(Lipid carrier) aminotransferase	BA1112:319427-321836	1164	110.827	25.4927	42.8757	159.152	213.777	106.378	26.0405	38.0647	136.917	183.322
fig|6666666.20977.peg.117	Spore coat protein Y	BA1108:119382-119874	492	24.0621	28.7003	446.156	16017.8	43081.4	15.3773	24.6954	166.221	291.811	40007.9
fig|6666666.20977.peg.1170	Bacillosamine/Legionaminic acid biosynthesis N-acetyltrasferase PglD (PseH and NeuD homolog)%3B 4-amino-6-deoxy-N-Acetyl-D-hexosaminyl-(Lipid carrier) acetyltrasferase	BA1112:319427-321836	690	48.2331	7.64079	14.2964	54.1547	78.2399	57.0429	5.81321	9.57725	47.4861	51.1976
fig|6666666.20977.peg.1171	Lipid carrier : UDP-N-acetylgalactosaminyltransferase;Ontology_term=KEGG_ENZYME:2.4.1.-	BA1112:319427-321836	597	44.6864	4.9534	10.5858	52.0442	94.9684	59.7649	4.5495	6.48488	44.0868	63.9734
fig|6666666.20977.peg.1172	Membrane protein involved in the export of O-antigen2C teichoic acid lipoteichoic acids	BA1112:321853-323383	1530	129.537	6.35382	18.3461	146.697	223.025	122.562	7.20629	5.78446	91.865	150.572
fig|6666666.20977.peg.1173	COG5039: Exopolysaccharide biosynthesis protein	BA1112:323411-325468	1029	238.476	15.697	36.1846	321.079	469.56	218.665	15.7883	19.1358	214.437	342.523
fig|6666666.20977.peg.1174	polysaccharide biosynthesis protein2C Glycosyl transferase Family 22CYveR	BA1112:323411-325468	1029	159.627	9.07256	23.1724	240.383	315.523	137.202	7.54486	8.04025	156.409	215.375
fig|6666666.20977.peg.1175	capsular polysaccharide biosynthesis protein	BA1112:325495-326599	1104	173.756	9.39931	18.99	245.845	370.937	148.314	9.1152	8.87191	160.919	228.21
fig|6666666.20977.peg.1176	Glycosyltransferase;Ontology_term=KEGG_ENZYME:2.4.1.-	BA1112:326613-328576	1131	121.937	9.90577	16.5397	148.87	211.558	110.884	6.73593	8.04733	112.507	151.292
fig|6666666.20977.peg.1177	glycosyltransferase	BA1112:326613-328576	840	129.495	8.87655	18.6026	183.092	250.383	104.353	5.57098	7.42679	126.063	176.087
fig|6666666.20977.peg.1178	Glycosyltransferase	BA1112:328578-331558	1140	120.671	8.53893	14.1783	177.324	261.307	112.42	6.54924	8.25725	138.413	182.595
fig|6666666.20977.peg.1179	UDP-N-acetylglucosamine 42C6-dehydratase;Ontology_term=KEGG_ENZYME:4.2.1.-	BA1112:328578-331558	1875	129.994	5.13683	10.684	151.871	224.166	116.901	6.01982	5.01726	90.7379	177.75
fig|6666666.20977.peg.118	Spore coat protein X	BA1108:120021-120507	486	40.637	98.0396	959.521	31171.2	86875.8	30.9313	83.2847	333.527	504.837	96410.5
fig|6666666.20977.peg.1180	Tyrosine-protein kinase EpsD;Ontology_term=KEGG_ENZYME:2.7.10.2	BA1112:331723-333128	684	27.1934	2.89906	4.82274	70.093	49.8465	28.8602	4.00001	3.49898	44.8859	52.988
fig|6666666.20977.peg.1181	Tyrosine-protein kinase transmembrane modulator EpsC	BA1112:331723-333128	732	57.9222	12.805	12.9243	165.263	100.061	35.0634	12.4611	6.89034	78.3139	140.881
fig|6666666.20977.peg.1182	Slr2C positive regulator of the extracellular matrix biosynthesis operon yqxM-sipW-tasA	BA1112:333385-333856	471	74.1885	18.2751	7.88462	157.9	187.851	60.5822	28.1046	6.45211	88.1301	221.664
fig|6666666.20977.peg.1183	hypothetical protein	BA1112:333923-334055	132	80.1633	85.3485	115.187	1413.73	381.99	0	0	0	243.396	870.491
fig|6666666.20977.peg.1184	holin protein	BA1112:334148-334373	225	13.6383	4.54888	27.4943	3143.23	2505.21	2.44491	6.90531	21.4773	747.167	3757.58
fig|6666666.20977.peg.1185	Iron(III) dicitrate transport system2C periplasmic iron-binding protein FecB (TC 3.A.1.14.1)	BA1112:334506-335403	897	36.2449	66.4294	105.853	97.2647	117.234	17.4017	69.1496	88.5778	126.567	101.91
fig|6666666.20977.peg.1186	FIG01227211: hypothetical protein	BA1112:335419-337458	1002	18.7943	24.3884	55.0573	55.8681	79.8701	12.6519	30.8817	41.841	60.5863	58.9259
fig|6666666.20977.peg.1187	ABC-type Fe3+-siderophore transport system2C permease component	BA1112:335419-337458	1041	6.66025	33.6572	31.9867	30.6151	34.692	3.7749	27.5546	37.426	38.5557	35.7734
fig|6666666.20977.peg.1188	Polysaccharide deacetylase	BA1112:337780-339190	1410	94.8231	60.4495	72.7108	73.83	38.9676	120.972	73.1114	69.6851	38.7207	44.7752
fig|6666666.20977.peg.1189	ABC transporter2C ATP-binding protein	BA1112:339206-340796	1590	13.7709	15.2111	19.062	9.84069	11.174	15.038	15.5664	20.6038	22.8572	11.6785
fig|6666666.20977.peg.119	Spore coat protein W	BA1108:120595-120931	336	11.2777	31.2771	332.423	13259.7	34697.2	16.5077	28.7858	119.176	213.722	37362.7
fig|6666666.20977.peg.1190	Nickel transport ATP-binding protein NikE (TC 3.A.1.5.3)	BA1112:341100-343533	771	3.17026	1.85699	6.67398	11.0546	14.3288	1.97847	2.80949	3.91106	5.39985	22.7376
fig|6666666.20977.peg.1191	Oligopeptide transport ATP-binding protein OppD (TC 3.A.1.5.1)	BA1112:341100-343533	819	3.48138	3.05531	4.03352	5.44976	10.0995	2.64354	2.59857	4.6859	3.32837	9.11587
fig|6666666.20977.peg.1192	Nickel transport system permease protein NikC (TC 3.A.1.5.3)	BA1112:341100-343533	888	3.47223	5.17444	6.20562	6.96322	11.967	3.12065	3.51816	7.1214	7.3193	11.1854
fig|6666666.20977.peg.1193	Nickel transport system permease protein NikB (TC 3.A.1.5.3)	BA1112:343538-344468	930	5.15034	5.37531	12.5195	8.31027	12.3746	4.67924	4.11201	7.27225	9.38777	10.3619
fig|6666666.20977.peg.1194	Nickel ABC transporter2C periplasmic nickel-binding protein NikA (TC 3.A.1.5.3)	BA1112:344483-346127	1644	2.71642	5.44216	9.0752	8.58816	11.4982	3.82087	4.70032	8.61328	8.78693	12.2711
fig|6666666.20977.peg.1195	glycosyl transferase2C putative	BA1112:346416-347586	1170	114.41	197.891	195.66	308.472	167.213	145.269	207.661	289.706	357.173	206.237
fig|6666666.20977.peg.1196	hypothetical protein	BA1112:347772-348324	552	218.398	184.27	115.141	99.9761	74.6602	227.767	283.013	138.89	158.408	112.09
fig|6666666.20977.peg.1197	hypothetical protein	BA1112:349027-349749	129	0	0	0	397.717	299.651	97.9811	227.852	0	0	127.611
fig|6666666.20977.peg.1198	ATP-dependent Clp protease proteolytic subunit;Ontology_term=KEGG_ENZYME:3.4.21.92	BA1112:349027-349749	597	2721.65	1970.29	2070.81	1134.49	878.216	2344.22	2002.92	1965.24	741.808	909.566
fig|6666666.20977.peg.1199	Lysine decarboxylase family	BA1112:349804-350383	579	12.338	10.348	11.8325	15.7048	11.1006	11.0593	12.4807	7.44882	20.3726	14.1896
fig|6666666.20977.peg.12	FIG01230218: hypothetical protein	BA1108:17211-17511	300	394.616	901.803	765.821	465.076	513.378	296.645	920.285	1032.13	515.03	555.617
fig|6666666.20977.peg.120	CotV	BA1108:120975-121362	387	35.7392	40.0039	1112.34	28723.1	78275.1	19.9933	44.0559	242.228	425.011	94202
fig|6666666.20977.peg.1200	YvdC	BA1112:350519-350861	342	17.3823	41.9275	33.3355	26.4027	22.1534	18.296	43.7882	31.5836	68.6191	36.3952
fig|6666666.20977.peg.1201	Sulfate permease	BA1112:350890-352513	1623	3.56657	12.9958	17.3691	13.2205	10.2655	2.97493	6.98862	12.2521	9.46648	9.12954
fig|6666666.20977.peg.1202	Carbonic anhydrase;Ontology_term=KEGG_ENZYME:4.2.1.1	BA1112:352550-353132	582	2.3325	4.53167	6.81861	9.42426	7.01156	2.25997	3.83428	5.04159	5.96642	9.63669
fig|6666666.20977.peg.1203	hypothetical protein	BA1112:353219-353384	165	0	0	0	0	0	0	0	0	34.7906	13.0107
fig|6666666.20977.peg.1204	Glyoxylate reductase / Glyoxylate reductase / Hydroxypyruvate reductase;Ontology_term=KEGG_ENZYME:1.1.1.79,KEGG_ENZYME:1.1.1.26,KEGG_ENZYME:1.1.1.81	BA1112:353695-354673	978	351.42	162.189	190.847	112.211	80.2437	340.456	225.941	234.755	194.4	104.713
fig|6666666.20977.peg.1205	Ribonuclease (RNase Bci);Ontology_term=KEGG_ENZYME:3.1.27.-	BA1112:354853-355342	489	1557.64	3708.33	3347.24	2590.08	1448.79	1224.87	3365.44	3021.16	3322.57	1923.55
fig|6666666.20977.peg.1206	ISPsy92C transposase OrfA	BA1112:355424-355934	510	14.2181	24.3477	18.3604	19.487	25.8739	13.101	27.3025	21.3395	19.9522	26.9071
fig|6666666.20977.peg.1207	Transposase	BA1112:355960-356776	816	23.8221	58.0988	42.0532	28.8233	34.317	22.9505	51.7941	44.403	31.7006	38.7497
fig|6666666.20977.peg.1208	Transposase	BA1113:34-850	816	23.8221	58.0028	42.291	29.0514	34.5279	22.9505	51.5326	44.5104	32.0131	38.7497
fig|6666666.20977.peg.1209	ISPsy92C transposase OrfA	BA1113:876-1386	510	14.2252	24.3477	18.3604	19.487	25.8739	13.101	27.3025	21.3395	19.9522	26.9071
fig|6666666.20977.peg.121	YjcA	BA1108:121539-121890	351	6.17771	2.79235	0.901841	95.701	154.887	1.50878	2.07533	2.30795	19.5845	146.713
fig|6666666.20977.peg.1210	D-alanyl-D-alanine carboxypeptidase;Ontology_term=KEGG_ENZYME:3.4.16.4	BA1113:1462-2293	831	205.385	88.2959	61.0094	286.819	192.493	229.949	112.413	55.416	230.92	257.442
fig|6666666.20977.peg.1211	Purine nucleoside phosphorylase;Ontology_term=KEGG_ENZYME:2.4.2.1	BA1113:2361-3057	696	392.037	117.069	98.3118	315.201	258.559	368.744	154.673	61.2764	294.48	331.682
fig|6666666.20977.peg.1212	unknown	BA1113:3167-3485	318	475.071	1189.47	728.289	307.845	311.411	282.671	981.028	890.849	770.149	337.052
fig|6666666.20977.peg.1213	PAP2 family protein	BA1113:3539-4157	618	32.1043	59.1222	42.0277	119.652	164.621	29.9359	66.5976	21.0105	79.6638	164.394
fig|6666666.20977.peg.1214	FIG01227129: hypothetical protein	BA1113:4199-4370	171	0	25.8748	23.3554	140.942	193.102	0	8.7516	0	46.2535	381.83
fig|6666666.20977.peg.1215	FIG01232929: hypothetical protein	BA1113:4489-5301	135	0	0	0	156.861	775.055	0	0	0	0	748.557
fig|6666666.20977.peg.1216	hypothetical protein	BA1113:4489-5301	681	2.33817	4.86041	12.433	145.096	405.977	1.55531	4.49735	4.33181	16.2031	374.614
fig|6666666.20977.peg.1217	hypothetical protein	BA1113:5448-5673	225	38.6417	1430.62	1258.63	785.807	910.76	22.0042	787.205	584.66	597.734	779.08
fig|6666666.20977.peg.1218	FIG01225564: hypothetical protein	BA1113:5752-6034	282	7.94591	571.799	498.169	232.678	373.177	7.43191	454.029	305.471	298.068	277.695
fig|6666666.20977.peg.1219	Lysine 22C3-aminomutase;Ontology_term=KEGG_ENZYME:5.4.3.2	BA1113:6036-7437	1401	6.41928	326.937	325.66	157.517	225.713	5.5392	301.985	194.888	190.253	182.87
fig|6666666.20977.peg.122	conserved hypothetical protein	BA1108:121961-122090	129	0	0	151.993	4640.03	8090.58	0	0	0	317.812	9060.35
fig|6666666.20977.peg.1220	L-lysine aminomutase regulator	BA1113:7553-8930	1377	28.0494	80.4244	113.726	87.7133	120.008	17.1677	95.246	106.933	162.377	103.015
fig|6666666.20977.peg.1221	spore coat polysaccharide synthesis	BA1113:9085-10375	1290	2.00262	5.8461	101.165	802.674	4210.49	1.99177	5.45073	10.4776	17.6927	3894.75
fig|6666666.20977.peg.1222	involved in maturation of the outermost layer of the spore	BA1113:10399-10720	321	0	0.840713	68.982	596.372	2643.04	0.91069	2.51021	3.69185	6.63939	3035.62
fig|6666666.20977.peg.1223	hypothetical protein	BA1113:10825-11330	165	0	0	0	0	0	0	0	0	0	0
fig|6666666.20977.peg.1224	involved in maturation of the outermost layer of the spore	BA1113:10825-11330	402	2.11568	4.87348	184.781	2711.14	11623.8	1.74884	10.6725	32.3496	48.2351	14493.5
fig|6666666.20977.peg.1225	CgeB	BA1113:11345-12308	963	1.94329	5.46238	38.8665	1320.1	5440.25	4.64837	8.63502	13.2409	30.5348	6546.28
fig|6666666.20977.peg.1226	N-Acetylneuraminate cytidylyltransferase;Ontology_term=KEGG_ENZYME:2.7.7.43	BA1113:12336-13059	723	3.66679	14.3616	22.3666	199.865	707.788	4.06667	7.86262	5.50226	15.1887	628.614
fig|6666666.20977.peg.1227	UDP-N-acetylglucosamine 42C6-dehydratase;Ontology_term=KEGG_ENZYME:4.2.1.-	BA1113:13312-14341	1029	5.51389	10.5126	42.0668	495.949	1914.21	5.97195	9.78038	12.0604	16.423	2144.6
fig|6666666.20977.peg.1228	Peptide methionine sulfoxide reductase MsrB;Ontology_term=KEGG_ENZYME:1.8.4.12	BA1113:14394-15359	432	528.699	862.916	436.829	745.494	467.885	418.401	808.349	460.552	828.901	484.715
fig|6666666.20977.peg.1229	Peptide methionine sulfoxide reductase MsrA;Ontology_term=KEGG_ENZYME:1.8.4.11	BA1113:14394-15359	534	187.142	284.265	139.602	392.466	226.974	185.068	319.157	158.358	310.439	287.64
fig|6666666.20977.peg.123	FIG01233980: hypothetical protein	BA1108:122174-122396	222	0	2.3904	0	42.6763	99.452	0	0	0	0	70.8915
fig|6666666.20977.peg.1230	hypothetical DNA-binding protein	BA1113:15497-15929	432	1073.7	442.938	368.08	936.377	393.533	937.548	503.161	338.127	910.093	546.556
fig|6666666.20977.peg.1231	FIG01230744: hypothetical protein	BA1113:15981-16242	261	1601.91	624.831	525.211	2522.5	1299.86	1332.31	673.859	422	1488.93	2000.68
fig|6666666.20977.peg.1232	FIG01230730: hypothetical protein	BA1113:16359-17028	669	28.5086	9.95687	28.2789	354.774	510.95	30.0087	8.24525	7.48642	29.9395	848.355
fig|6666666.20977.peg.1233	YpmT	BA1113:17216-17414	198	418.417	513.289	448.288	353.933	111.431	345.962	313.282	171.011	455.878	321.227
fig|6666666.20977.peg.1234	YfaA	BA1113:17438-18005	567	369.535	507.827	320.846	307.754	161.592	290.057	340.373	221.88	398.819	178.598
fig|6666666.20977.peg.1235	FIG006988: Lipase/Acylhydrolase with GDSL-like motif	BA1113:18014-18830	816	267.492	334.395	197.151	174.08	92.3796	209.619	282.901	161.561	236.389	118.358
fig|6666666.20977.peg.1236	Cytochrome oxidase biogenesis protein Sco1/SenC/PrrC2C putative copper metallochaperone	BA1113:18845-19442	597	135.464	136.656	121.555	57.9821	57.9468	120.464	129.945	81.3853	87.8541	57.1829
fig|6666666.20977.peg.1237	Hypothetical protein DUF1942C DegV family	BA1113:19458-20301	843	244.572	209.503	160.259	107.867	74.8369	186.007	228.987	141.71	167.387	85.3935
fig|6666666.20977.peg.1238	unknown	BA1113:20488-20710	222	1772.27	2992.78	2249.23	2950.76	1452.52	1583.18	1848.95	1332.18	4655.13	1911.12
fig|6666666.20977.peg.1239	Threonine dehydratase biosynthetic;Ontology_term=KEGG_ENZYME:4.3.1.19	BA1113:20776-22045	1269	522.889	540.295	367.25	772.252	368.846	535.836	462.112	262.934	1016.52	490.198
fig|6666666.20977.peg.124	hypothetical protein	BA1108:122480-122618	138	0	0	69.9121	372.122	1232.04	0	0	0	0	1299.11
fig|6666666.20977.peg.1240	Acetoacetate metabolism regulatory protein AtoC	BA1113:22225-23194	969	1145.08	672.683	756.031	5387.86	1257.08	881.757	781.468	622.477	1741.01	1455.18
fig|6666666.20977.peg.1241	COG1272: Predicted membrane protein hemolysin III homolog	BA1113:23207-23843	636	1187.62	415.839	698.312	6094.17	1336.17	903.157	340.917	428.858	1959.53	1648.75
fig|6666666.20977.peg.1242	YpkP	BA1113:23881-24505	624	291.622	353.281	301.139	373.726	374.107	306.436	360.005	280.487	479.583	263.93
fig|6666666.20977.peg.1243	Dihydrofolate reductase;Ontology_term=KEGG_ENZYME:1.5.1.3	BA1113:24524-25804	489	215.252	270.167	231.458	253.141	227.295	232.889	265.461	202.135	300.284	155.443
fig|6666666.20977.peg.1244	Thymidylate synthase;Ontology_term=KEGG_ENZYME:2.1.1.45	BA1113:24524-25804	795	69.4939	69.4215	53.7581	123.9	73.884	74.3666	80.4189	64.148	114.141	75.5179
fig|6666666.20977.peg.1245	Low temperature requirement C protein	BA1113:25918-26446	528	2054.08	2258.07	1300.73	1956.76	876.831	2019.28	2012.99	1335.82	2706.8	1097.11
fig|6666666.20977.peg.1246	FIG01231694: hypothetical protein	BA1113:26464-27082	618	1490.18	1530.51	935.031	1706.38	812.375	1495.02	1502.51	861.432	2043.89	1053.76
fig|6666666.20977.peg.1247	Protein-L-isoD(D-D) O-methyltransferase	BA1113:27348-28146	798	27.094	91.9848	47.115	83.6053	75.2667	27.7524	80.7964	52.3933	123.48	105.601
fig|6666666.20977.peg.1248	FIG01226173: hypothetical protein	BA1113:28211-28646	435	356.747	610.409	413.572	376.632	255.622	299.717	551.625	349.465	745.136	351.009
fig|6666666.20977.peg.1249	Dihydroxy-acid dehydratase;Ontology_term=KEGG_ENZYME:4.2.1.9	BA1113:28727-30404	1677	479.732	413.607	285.194	264.304	215.636	537.913	438.988	348.515	459.852	240.822
fig|6666666.20977.peg.125	FIG01228645: hypothetical protein	BA1108:122754-123012	258	1.45215	2.91013	61.9041	2202.81	7149.35	0	1.46455	6.26828	29.7993	6304.71
fig|6666666.20977.peg.1250	PBS lyase HEAT-like repeat domain protein	BA1113:30714-31854	1140	109.213	72.2623	72.152	103.288	89.1583	109.034	72.6595	74.3152	122.373	77.4316
fig|6666666.20977.peg.1251	YpgQ	BA1113:31884-32508	624	247.549	158.839	210.009	231.448	227.731	219.009	180.804	205.182	251.039	187.37
fig|6666666.20977.peg.1252	Glutathione peroxidase;Ontology_term=KEGG_ENZYME:1.11.1.9	BA1113:32510-32993	483	295.029	362.047	360.221	373.583	280.421	270.856	341.128	403.207	403.23	245.347
fig|6666666.20977.peg.1253	Formate--tetrahydrofolate ligase;Ontology_term=KEGG_ENZYME:6.3.4.3	BA1113:33067-34750	1683	101.244	47.876	46.6055	100.953	106.268	92.1797	47.4415	47.7008	76.762	99.8098
fig|6666666.20977.peg.1254	Homoserine O-succinyltransferase;Ontology_term=KEGG_ENZYME:2.3.1.46	BA1113:34888-35797	909	153.509	204.408	109.294	127.472	98.5203	202.893	212.659	106.582	104.064	139.802
fig|6666666.20977.peg.1255	diglucosyldiacylglycerol synthase (LTA membrane anchor synthesis)	BA1113:36025-37177	1152	563.994	584.594	489.774	654.482	569.48	612.022	532.118	363.933	699.887	697.383
fig|6666666.20977.peg.1256	DUF124 domain-containing protein	BA1113:37212-37914	702	20.4195	7.93353	7.56424	26.171	44.2727	14.929	6.36123	6.7603	32.6252	40.593
fig|6666666.20977.peg.1257	cold-shock protein	BA1113:38180-38381	201	9292.88	2272.33	2635.11	14769	11937.2	7880.94	2400.31	1433.59	9303.19	13007.1
fig|6666666.20977.peg.1258	activation of degradative enzymes (aprE2C nprE2C sacB)	BA1113:38432-38615	183	147.947	138.245	179.236	350.285	306.727	154.927	134.476	50.387	208.082	341.78
fig|6666666.20977.peg.1259	unknown	BA1113:38786-38969	183	153.637	167.046	187.029	408.666	336.799	77.4633	140.323	72.7812	220.693	341.78
fig|6666666.20977.peg.126	putative ATP-dependent DNA helicase YjcD	BA1108:123028-125338	2310	26.7913	58.6467	85.1845	189.657	384.238	23.7031	59.4928	69.8092	47.5419	382.638
fig|6666666.20977.peg.1260	FIG01226344: hypothetical protein	BA1113:38970-39642	672	91.9081	116.04	169.556	284.023	261.841	87.8948	97.376	63.3906	179.348	292.895
fig|6666666.20977.peg.1261	Putative preQ0 transporter	BA1113:39736-40426	690	85.6711	95.9874	175.727	313.527	206.796	71.3037	88.8259	63.5823	222.036	242.238
fig|6666666.20977.peg.1262	RNase H	BA1113:40427-40823	396	113.619	165.187	235.541	434.201	278.372	93.4437	117.358	84.8834	322.293	290.121
fig|6666666.20977.peg.1263	SspL	BA1113:40866-40992	126	0	0	0	3732.12	4801.6	129.96	153.92	221.828	847.888	6714
fig|6666666.20977.peg.1264	DNA polymerase I;Ontology_term=KEGG_ENZYME:2.7.7.7	BA1113:41032-41920	888	65.4763	122.979	100.36	579.995	689.72	69.2049	123.136	71.9839	352.265	821.599
fig|6666666.20977.peg.1265	FIG01240740: hypothetical protein	BA1113:42026-42176	150	841.455	806.215	1061.82	904.997	618.224	881.43	886.645	943.667	1852.76	751.003
fig|6666666.20977.peg.1266	Uncharacterized protein YpbS	BA1113:42194-42458	264	370.901	427.779	415.742	337.742	342.835	317.718	458.855	372.339	711.301	397.531
fig|6666666.20977.peg.1267	Uncharacterized protein Bsub YpbR	BA1113:42499-46093	3594	93.1473	69.7565	62.2396	100.865	110.488	83.5278	89.9846	69.9543	98.9164	122.559
fig|6666666.20977.peg.1268	FIG01228040: hypothetical protein	BA1113:46397-48004	510	1.06619	2.56909	4.62653	179.714	153.591	2.35813	2.87382	1.22308	9.70463	172.682
fig|6666666.20977.peg.1269	Chalcone synthase;Ontology_term=KEGG_ENZYME:2.3.1.74	BA1113:46397-48004	1098	1.01979	1.86543	3.46042	163.081	129.876	0.849801	1.93833	2.67882	13.4496	179.033
fig|6666666.20977.peg.127	FIG01226358: hypothetical protein	BA1108:125464-125722	258	718.813	3688.59	4149.51	1671.92	927.248	550.541	3867.88	4180.94	2878.95	1501.21
fig|6666666.20977.peg.1270	hypothetical protein	BA1113:48318-48447	129	105.593	0	0	265.144	0	0	113.926	0	105.937	0
fig|6666666.20977.peg.1271	polysaccharide deacetylase	BA1113:49436-50291	855	335.609	1024.33	1414.94	1481.39	816.779	321.131	1306.29	1062.11	1033.45	1134.72
fig|6666666.20977.peg.1272	Xanthine permease	BA1113:50355-52259	1320	44.2312	19.8716	93.1891	165.835	77.5832	67.1951	43.3953	51.6193	118.603	90.3036
fig|6666666.20977.peg.1273	Xanthine phosphoribosyltransferase;Ontology_term=KEGG_ENZYME:2.4.2.22	BA1113:50355-52259	588	33.3225	19.6498	82.0987	163.186	104.95	38.8107	36.617	42.7323	103.847	103.724
fig|6666666.20977.peg.1274	Thermostable carboxypeptidase 1;Ontology_term=KEGG_ENZYME:3.4.17.19	BA1113:52815-54321	1506	249.565	143.967	135.197	149.907	94.3361	292.326	162.66	98.452	228.276	141.891
fig|6666666.20977.peg.1275	DinG family ATP-dependent helicase YpvA	BA1113:54448-56386	1938	121.74	145.668	265.228	645.639	674.858	130.772	106.094	109.954	306.788	633.17
fig|6666666.20977.peg.1276	conserved domain protein	BA1113:56461-56659	198	0	0	0	393.259	586.042	0	7.83206	7.77322	64.511	840.86
fig|6666666.20977.peg.1277	FIG001721: Predicted N6-adenine-specific DNA methylase	BA1113:56764-57919	1155	52.8053	57.6028	55.8366	101.543	84.6144	60.9475	56.5766	54.8159	109.186	82.2265
fig|6666666.20977.peg.1278	Cell division protein GpsB2C coordinates the switch between cylindrical and septal cell wall synthesis by re-localization of PBP1	BA1113:58469-58775	306	1076.36	1033.28	519.212	1648.06	1488.35	1087.95	1120.6	574.864	1780.82	2116.68
fig|6666666.20977.peg.1279	FIG005686: hypothetical protein	BA1113:58850-59465	615	144.122	93.6193	85.3411	154.959	180.258	124.447	138.747	97.3651	165.944	205.959
fig|6666666.20977.peg.128	GNAT family acetyltransferase YjcF	BA1108:125805-126240	435	1492.35	1264.32	1005.68	669.312	383.17	1403.59	1166.92	878.117	1142.61	541.358
fig|6666666.20977.peg.1280	Predicted exonuclease	BA1113:59993-61241	1248	48.969	78.8591	54.4912	89.0054	123.009	45.2966	103.081	91.7033	82.2587	108.143
fig|6666666.20977.peg.1281	ATP-dependent RNA helicase	BA1113:61264-63511	2247	34.2841	68.5623	38.5299	62.5887	63.2198	33.0495	90.6384	64.955	65.6657	54.6391
fig|6666666.20977.peg.1282	22C4-dienoyl-CoA reductase [NADPH];Ontology_term=KEGG_ENZYME:1.3.1.34	BA1113:63662-64790	1128	96.0319	130.342	86.6309	141.251	88.8651	153.616	122.381	126.134	130.088	91.0302
fig|6666666.20977.peg.1283	PTS system2C glucose-specific IIA component;Ontology_term=KEGG_ENZYME:2.7.1.69	BA1113:64841-65348	507	174.312	141.465	113.938	275.653	153.351	189.581	150.808	95.0206	324.846	229.305
fig|6666666.20977.peg.1284	unknown	BA1113:65516-65936	420	0.978342	5.01747	28.1307	720.375	1810.39	0	2.96223	6.66736	21.1816	1892.55
fig|6666666.20977.peg.1285	hypothetical protein	BA1113:65957-66410	453	1.28962	1.32666	16.8259	803.193	1421.62	2.84808	1.73652	6.86535	26.9241	1448.93
fig|6666666.20977.peg.1286	FIG01226164: hypothetical protein	BA1113:66518-66890	372	29.9677	29.3206	42.5065	194.792	270.955	26.9215	25.8985	35.1281	122.089	264.2
fig|6666666.20977.peg.1287	Uncharacterized protein yppD	BA1113:66948-67185	237	0	15.1714	12.6922	253.441	276.45	4.09525	7.66303	10.0661	127.125	376.052
fig|6666666.20977.peg.1288	Uncharacterized protein YppC	BA1113:67506-68463	957	75.3198	56.6155	51.4451	221.757	198.574	105.562	71.2926	34.7596	51.1146	195.83
fig|6666666.20977.peg.1289	Recombination protein RecU	BA1113:68509-69145	636	91.9877	102.693	73.0326	234.551	230.597	122.433	121.44	71.5753	92.8523	238.712
fig|6666666.20977.peg.129	2H phosphoesterase superfamily protein Bsu1186 (yjcG)	BA1108:126246-126765	519	1564.99	1582.99	1042.66	741.733	377.003	1524.38	1430.63	991.214	911.84	505.715
fig|6666666.20977.peg.1290	Multimodular transpeptidase-transglycosylase / Penicillin-binding protein 1A/1B (PBP1);Ontology_term=KEGG_ENZYME:2.4.1.129,KEGG_ENZYME:3.4.-.-	BA1113:69164-71852	2688	288.357	320.05	300.828	239.747	237.779	363.63	352.368	259.031	321.843	196.236
fig|6666666.20977.peg.1291	Hypothetical protein in cluster with penicillin-binding protein PBP12C Bacillus type	BA1113:71887-73056	510	353.974	402.98	290.083	503.289	364.067	311.273	363.898	267.447	627.971	344.462
fig|6666666.20977.peg.1292	Endonuclease III;Ontology_term=KEGG_ENZYME:4.2.99.18	BA1113:71887-73056	663	244.006	267.1	207.044	399.872	268.092	263.746	278.663	203.2	483.638	258.176
fig|6666666.20977.peg.1293	Chromosome replication initiation protein dnaD	BA1113:73073-73778	705	255.455	312.529	247.313	438.467	331.434	247.15	328.217	290.867	511.149	341.089
fig|6666666.20977.peg.1294	Asparaginyl-tRNA synthetase;Ontology_term=KEGG_ENZYME:6.1.1.22	BA1113:73875-75171	1296	686.242	480.216	490.634	990.441	710.345	692.328	502.174	358.015	1174.74	766.62
fig|6666666.20977.peg.1295	FIG01226722: hypothetical protein	BA1113:75284-75770	486	92.7751	69.5765	67.9307	172.032	169.066	125.42	83.2847	72.4106	120.864	155.496
fig|6666666.20977.peg.1296	FIG01226635: hypothetical protein	BA1113:75782-75953	171	42.2646	86.2494	58.3886	86.7334	114.106	78.5821	26.2548	96.8867	55.5042	51.5986
fig|6666666.20977.peg.1297	DinG family ATP-dependent helicase YoaA	BA1113:76085-78878	2793	67.9269	69.6741	75.0644	199.277	270.412	65.6913	81.1014	65.3578	100.616	238.874
fig|6666666.20977.peg.1298	Aspartate 1-decarboxylase;Ontology_term=KEGG_ENZYME:4.1.1.11	BA1113:78993-81072	384	143.908	97.0329	120.663	365.647	435.895	118.537	108.56	88.3821	298.688	321.455
fig|6666666.20977.peg.1299	Pantoate--beta-alanine ligase;Ontology_term=KEGG_ENZYME:6.3.2.1	BA1113:78993-81072	867	97.6432	76.9503	88.0087	265.145	286.178	79.6398	68.1967	60.2788	225.736	198.769
fig|6666666.20977.peg.13	Protein GerPF2C required for proper assembly of spore coat2C mutations lead to super-dormant spore	BA1108:17558-17777	219	286.656	2205.02	2112.92	3338.99	4399.81	288.663	1631.61	2268.26	1695.52	5768.28
fig|6666666.20977.peg.130	Putative acetyl esterase YjcH;Ontology_term=KEGG_ENZYME:3.1.1.-	BA1108:126814-127555	741	249.049	343.497	376.044	347.188	178.475	276.944	399.551	276.825	331.915	256.773
fig|6666666.20977.peg.1300	3-methyl-2-oxobutanoate hydroxymethyltransferase;Ontology_term=KEGG_ENZYME:2.1.2.11	BA1113:78993-81072	840	40.6224	20.8969	26.4111	61.9831	88.6223	35.2437	24.081	22.4867	67.8643	56.3568
fig|6666666.20977.peg.1301	Biotin-protein ligase / Biotin operon repressor;Ontology_term=KEGG_ENZYME:6.3.4.15	BA1113:81271-84568	984	26.3488	29.0354	37.4687	77.3093	137.373	23.1208	32.6056	35.301	61.6167	94.2657
fig|6666666.20977.peg.1302	tRNA nucleotidyltransferase;Ontology_term=KEGG_ENZYME:2.7.7.21,KEGG_ENZYME:2.7.7.25	BA1113:81271-84568	1203	16.47	19.7402	25.7155	58.7051	113.543	19.5756	21.3372	24.3274	45.019	90.2228
fig|6666666.20977.peg.1303	Glycosyl transferase2C group 1 family protein	BA1113:81271-84568	1146	19.2599	26.2185	26.7707	72.0752	111.732	18.5755	24.5607	31.4106	44.5221	95.6868
fig|6666666.20977.peg.1304	Lmbe-related protein	BA1113:84570-85681	705	28.1112	36.891	40.2064	74.7387	93.1598	32.4091	44.2743	37.7481	65.129	94.368
fig|6666666.20977.peg.1305	Methylglyoxal synthase;Ontology_term=KEGG_ENZYME:4.2.3.3	BA1113:84570-85681	420	78.2673	122.928	147.047	130.866	125.412	82.5493	133.794	143.348	188.405	121.143
fig|6666666.20977.peg.1306	Dihydrodipicolinate reductase;Ontology_term=KEGG_ENZYME:1.3.1.26	BA1113:85698-86502	804	40.3433	52.2011	44.9574	62.0966	53.8621	42.062	68.9958	48.4072	86.7092	65.5779
fig|6666666.20977.peg.1307	MazG nucleotide pyrophosphohydrolase	BA1113:86507-86843	336	10.5258	3.81428	8.9042	13.2389	13.6187	6.60309	6.8177	4.19635	5.14992	16.0481
fig|6666666.20977.peg.1308	hypothetical protein BH3604	BA1113:86980-87853	873	25.1704	23.6091	25.5821	44.573	34.9297	23.2542	24.3041	15.9237	44.4865	48.7247
fig|6666666.20977.peg.1309	FIG01227150: hypothetical protein	BA1113:87883-88690	807	277.501	141.072	204.356	549.696	591.157	228.371	123.523	71.8337	272.659	545.228
fig|6666666.20977.peg.131	Cystathionine gamma-synthase;Ontology_term=KEGG_ENZYME:2.5.1.48	BA1108:127976-130270	1119	64.3033	132.757	116.137	105.918	76.3869	62.8655	141.746	121.657	107.304	71.8319
fig|6666666.20977.peg.1310	Hypothetical transmembrane protein CDS_ID OB1773	BA1113:88755-89349	594	237.511	97.4293	185.323	193.869	179.31	203.477	121.148	75.4328	172.162	195.822
fig|6666666.20977.peg.1311	Menaquinone-cytochrome C oxidoreductase2C cytochrome C subunit	BA1113:89451-90219	768	2501.57	2497.01	3075.76	1372.14	1420.28	2085.98	2446.43	1684.56	2623.08	1201.56
fig|6666666.20977.peg.1312	Menaquinone-cytochrome c reductase2C cytochrome B subunit	BA1113:90260-90935	675	1451.66	1250.58	1393.27	826.295	840.214	1219.94	1290.8	909.846	1407.22	745.002
fig|6666666.20977.peg.1313	Menaquinone-cytochrome C reductase iron-sulfur subunit	BA1113:90937-91372	435	804.176	595.279	625.768	382.382	340.129	687.826	658.975	469.971	693.747	354.502
fig|6666666.20977.peg.1314	FIG01226678: hypothetical protein	BA1113:91588-92026	438	131.025	176.688	152.069	130.123	103.249	104.441	200.267	235.185	157.541	143.852
fig|6666666.20977.peg.1315	BH1670 unknown conserved protein in B. subtilis	BA1113:92087-92627	540	769.599	3437.65	2106.11	1322.89	951.719	615.539	3010	2601.39	1834.33	1086.86
fig|6666666.20977.peg.1316	TPR-repeat-containing protein2C putative component of Menaquinone-cytochrome C reductase	BA1113:92702-93974	1272	95.6762	340.152	115.297	484.621	463.984	87.1754	254.431	200.703	348.156	448.025
fig|6666666.20977.peg.1317	5-Enolpyruvylshikimate-3-phosphate synthase;Ontology_term=KEGG_ENZYME:2.5.1.19	BA1113:94263-95550	1287	130.946	93.5687	85.3299	139.044	98.9836	137.922	225.264	81.9452	180.164	177.193
fig|6666666.20977.peg.1318	Prephenate dehydrogenase;Ontology_term=KEGG_ENZYME:1.3.1.12	BA1113:95560-96676	1116	95.1393	47.835	62.6997	121.262	103.517	91.2662	126.738	50.949	139.987	182.151
fig|6666666.20977.peg.1319	Biosynthetic Aromatic amino acid aminotransferase beta @ Histidinol-phosphate aminotransferase;Ontology_term=KEGG_ENZYME:2.6.1.57,KEGG_ENZYME:2.6.1.9	BA1113:96793-97891	1098	317.791	275.284	276.834	530.249	349.903	329.723	3620.93	284.848	502.987	702.286
fig|6666666.20977.peg.132	Cystathionine beta-lyase;Ontology_term=KEGG_ENZYME:4.4.1.8	BA1108:127976-130270	1179	170.886	335.641	303.624	217.163	139.304	163.356	377.857	343.638	233.44	130.716
fig|6666666.20977.peg.1320	Tryptophan synthase alpha chain;Ontology_term=KEGG_ENZYME:4.2.1.20	BA1113:97902-103834	804	199.652	137.443	140.947	341.648	231.176	181.783	2295.9	150.891	271.206	527.495
fig|6666666.20977.peg.1321	Tryptophan synthase beta chain;Ontology_term=KEGG_ENZYME:4.2.1.20	BA1113:97902-103834	1200	25.1218	28.797	56.3263	80.0181	93.4239	22.5654	1386.07	55.6338	81.8457	199.307
fig|6666666.20977.peg.1322	Phosphoribosylanthranilate isomerase;Ontology_term=KEGG_ENZYME:5.3.1.24	BA1113:97902-103834	669	15.3324	14.6864	39.1555	66.3156	84.0596	11.9504	1128.16	37.1548	62.873	138.495
fig|6666666.20977.peg.1323	Indole-3-glycerol phosphate synthase;Ontology_term=KEGG_ENZYME:4.1.1.48	BA1113:97902-103834	753	12.8758	18.9353	34.6917	54.4889	69.6652	13.3765	830.821	40.3222	53.1495	120.63
fig|6666666.20977.peg.1324	Anthranilate phosphoribosyltransferase;Ontology_term=KEGG_ENZYME:2.4.2.18	BA1113:97902-103834	1023	13.7441	20.884	36.0845	73.3697	71.1816	13.2625	707.095	42.9138	55.4492	125.389
fig|6666666.20977.peg.1325	Anthranilate synthase2C aminase component;Ontology_term=KEGG_ENZYME:4.1.3.27	BA1113:97902-103834	1548	12.4839	18.9907	26.4934	60.8629	49.3146	8.84311	197.563	24.2373	43.7272	83.2698
fig|6666666.20977.peg.1326	Chorismate mutase II;Ontology_term=KEGG_ENZYME:5.4.99.5	BA1113:104066-106710	384	119.732	116.439	87.481	69.9562	70.6856	129.946	138.747	86.4325	84.6831	84.1733
fig|6666666.20977.peg.1327	3-dehydroquinate synthase;Ontology_term=KEGG_ENZYME:4.2.3.4	BA1113:104066-106710	1092	162.701	125.265	122.413	94.1454	101.219	161.953	189.514	148.895	142.808	101.008
fig|6666666.20977.peg.1328	Chorismate synthase;Ontology_term=KEGG_ENZYME:4.2.3.5	BA1113:104066-106710	1173	99.3342	84.045	84.5136	74.9162	57.1961	116.545	139.177	116.334	118.029	61.9107
fig|6666666.20977.peg.1329	Chemotaxis protein methyltransferase CheR;Ontology_term=KEGG_ENZYME:2.1.1.80	BA1113:106786-107563	777	45.8981	33.0927	37.3514	39.1505	40.9795	52.23	53.0428	25.2837	49.8898	33.7651
fig|6666666.20977.peg.133	hypothetical protein	BA1108:131293-131512	219	558.225	382.606	450.35	256.846	214.491	526.068	415.55	466.763	378.362	326.33
fig|6666666.20977.peg.1330	Nucleoside diphosphate kinase;Ontology_term=KEGG_ENZYME:2.7.4.6	BA1113:107707-108154	447	363.082	130.168	107.851	261.767	285.849	358.629	193.971	79.1705	363.451	362.645
fig|6666666.20977.peg.1331	Heptaprenyl diphosphate synthase component II;Ontology_term=KEGG_ENZYME:2.5.1.30	BA1113:108283-109246	963	414.966	127.039	149.278	421.958	283.128	399.428	143.766	89.7242	368.453	352.016
fig|6666666.20977.peg.1332	Ubiquinone/menaquinone biosynthesis methyltransferase UbiE;Ontology_term=KEGG_ENZYME:2.1.1.-	BA1113:109270-109975	705	528.312	404.177	346.816	701.714	417.428	498.012	370.233	238.123	716.673	505.665
fig|6666666.20977.peg.1333	Heptaprenyl diphosphate synthase component I;Ontology_term=KEGG_ENZYME:2.5.1.30	BA1113:109978-110746	768	299.727	240.556	180.866	535.573	296.72	293.42	266.044	130.408	297.157	370.727
fig|6666666.20977.peg.1334	Transcription attenuation protein mtrB	BA1113:110861-111092	231	366.258	217.365	172.104	561.747	330.491	307.845	320.259	148.622	364.108	474.171
fig|6666666.20977.peg.1335	GTP cyclohydrolase I type 1;Ontology_term=KEGG_ENZYME:3.5.4.16	BA1113:111115-111685	570	394.636	275.799	213.664	700.418	399.166	389.656	360.862	154.422	487.999	521.006
fig|6666666.20977.peg.1336	DNA-binding protein HBsu	BA1113:111875-112154	279	5422.82	1363.32	2623.54	2343.72	2627.09	4287.24	1557.43	1604.21	2989.29	2122.26
fig|6666666.20977.peg.1337	hypothetical protein	BA1113:112191-112335	144	415.622	0	90.8565	162.901	157.229	219.276	0	27.6364	66.885	38.663
fig|6666666.20977.peg.1338	Stage IV sporulation protein A	BA1113:112528-114007	1479	4.14239	17.1659	33.0219	3470.47	3947.13	3.50466	11.2337	15.4999	799.879	3440.53
fig|6666666.20977.peg.1339	ABC transporter periplasmic binding protein yphF	BA1113:114212-114938	726	109.398	171.401	156.532	307.316	217.327	107.295	265.427	122.882	402.958	408.128
fig|6666666.20977.peg.134	hypothetical protein	BA1108:132362-132587	225	6.81913	15.9211	12.2197	17.3979	7.4857	4.88983	6.90531	11.9318	33.4937	8.43769
fig|6666666.20977.peg.1340	FIG01226975: hypothetical protein	BA1113:114956-115160	204	73.8818	107.857	113.706	227.758	217.852	85.7934	201.706	99.5541	256.723	322.807
fig|6666666.20977.peg.1341	Glycerol-3-phosphate dehydrogenase [NAD(P)+];Ontology_term=KEGG_ENZYME:1.1.1.94	BA1113:115426-116464	1038	128.897	112.723	130.69	161.547	162.618	115.309	121.388	115.054	219.455	144.289
fig|6666666.20977.peg.1342	GTP-binding protein EngA	BA1113:116478-117789	1311	60.7204	49.9102	44.3613	100.398	105.813	68.6491	51.5026	35.814	79.7778	79.5107
fig|6666666.20977.peg.1343	FIG01227225: hypothetical protein	BA1113:117948-118143	195	0	4.14962	0	100.351	97.2243	0	8.42237	0	27.6631	116.613
fig|6666666.20977.peg.1344	putative membrane protein	BA1113:118149-119624	885	2.49074	3.81062	4.08317	127.52	216.13	2.58086	4.71083	3.8656	13.7587	202.191
fig|6666666.20977.peg.1345	hypothetical protein	BA1113:118149-119624	594	3.68015	7.63001	5.14787	191.758	257.13	1.88115	10.3105	5.22478	39.2595	236.138
fig|6666666.20977.peg.1346	FIG01227497: hypothetical protein	BA1113:119751-119883	132	0	0	0	2625.51	2826.72	0	86.1338	0	162.264	4159.01
fig|6666666.20977.peg.1347	Isopentenyl-diphosphate delta-isomerase2C FMN-dependent;Ontology_term=KEGG_ENZYME:5.3.3.2	BA1113:120058-121126	1068	667.624	538.35	627.505	612.506	485.802	573.787	537.816	622.607	895.025	518.481
fig|6666666.20977.peg.1348	SSU ribosomal protein S1p	BA1113:121140-122292	1152	3992.98	2525.06	2075.63	2258	1484.69	3438.29	2335.58	2097.25	2755.71	1688.98
fig|6666666.20977.peg.1349	Cytidylate kinase;Ontology_term=KEGG_ENZYME:2.7.4.14	BA1113:122515-123193	678	214.058	145.215	143.696	675.294	464.254	262.602	176.215	129.635	410.469	528.741
fig|6666666.20977.peg.135	Acetyl-coenzyme A carboxyl transferase alpha chain;Ontology_term=KEGG_ENZYME:6.4.1.2	BA1108:133007-133952	945	6.42625	3.67346	3.76093	10.6092	16.7042	4.41773	4.34153	3.56557	5.90385	22.0773
fig|6666666.20977.peg.1350	alternate gene name: jofB	BA1113:123264-123447	183	0	97.9235	7.79286	102.167	102.242	17.8762	93.5486	16.7957	31.5276	69.751
fig|6666666.20977.peg.1351	FIG01226460: hypothetical protein	BA1113:123510-124158	648	172.487	114.387	137.084	162.266	163.006	150.931	110.474	104.222	159.013	164.75
fig|6666666.20977.peg.1352	Spore germination protein YpeB	BA1113:124260-125610	1350	10.399	6.69901	11.6232	344.889	539.65	9.33755	6.48946	5.84939	38.1027	418.992
fig|6666666.20977.peg.1353	Spore cortex-lytic enzyme2C lytic transglycosylase SleB	BA1113:125626-126547	921	7.42456	1.97824	7.97144	192.885	272.272	5.2622	4.64215	3.67981	15.9565	244.436
fig|6666666.20977.peg.1354	FIG01226483: hypothetical protein	BA1113:126679-127336	657	272.872	211.237	262.252	369.273	240.758	264.604	280.674	188.665	383.153	320.191
fig|6666666.20977.peg.1355	Thioredoxin reductase;Ontology_term=KEGG_ENZYME:1.8.1.9	BA1113:127491-128463	972	54.6795	70.8265	55.0526	186.613	171.382	55.1476	63.3531	50.645	168.039	167.598
fig|6666666.20977.peg.1356	NAD-specific glutamate dehydrogenase;Ontology_term=KEGG_ENZYME:1.4.1.2	BA1113:128587-129862	1275	141.037	146.356	73.1562	54.3006	116.294	161.641	214.948	86.3351	91.1323	84.4413
fig|6666666.20977.peg.1357	Negative regulator of genetic competence MecA	BA1113:130058-130637	579	246.76	333.876	283.981	1342.21	2487.89	267.7	313.504	182.835	376.392	2503.72
fig|6666666.20977.peg.1358	Phosphoesterase	BA1113:130801-131590	789	147.666	83.9193	109.082	131.804	120.965	143.582	88.027	65.2185	134.7	119.17
fig|6666666.20977.peg.1359	FIG01232489: hypothetical protein	BA1113:131677-132130	453	182.267	174.678	179.477	239.295	180.523	158.068	158.457	129.951	293.228	184.449
fig|6666666.20977.peg.136	Transcriptional regulator2C MarR family	BA1108:133984-134431	447	3.9561	3.1638	5.73674	3.84145	3.51043	1.45587	2.66322	3.00648	6.00745	6.11825
fig|6666666.20977.peg.1360	FIG01227733: hypothetical protein	BA1113:132194-136095	744	199.755	163.171	128.891	156.568	110.568	173.899	180.419	130.82	226.382	127.575
fig|6666666.20977.peg.1361	YpbD	BA1113:132194-136095	642	139.736	145.346	109.593	122.823	115.697	123.377	127.051	83.2694	151.868	113.296
fig|6666666.20977.peg.1362	ATP-dependent DNA helicase2C RecQ family	BA1113:132194-136095	1509	137.395	204.402	128.982	156.855	118.642	132.718	200.768	133.071	214.884	110.036
fig|6666666.20977.peg.1363	hypothetical protein YpbB	BA1113:132194-136095	1056	175.274	360.716	193.453	691.036	1131.11	161.178	401.776	190.97	239.79	1180.17
fig|6666666.20977.peg.1364	Ferredoxin	BA1113:136363-136612	249	754.96	791.403	498.525	2227.41	3065.01	862.152	783.168	497.558	1658.88	3504.58
fig|6666666.20977.peg.1365	Substrate-specific component RibU of riboflavin ECF transporter	BA1113:136646-137228	582	337.922	178.246	256.834	405.968	256.757	440.049	152.486	177.8	371.244	316.157
fig|6666666.20977.peg.1366	D-3-phosphoglycerate dehydrogenase;Ontology_term=KEGG_ENZYME:1.1.1.95	BA1113:137797-139372	1575	595.92	104.807	193.651	198.004	100.777	685.283	179.62	267.766	223.333	156.777
fig|6666666.20977.peg.1367	enterotoxin2C putative	BA1113:139405-140053	648	2.75379	2.85967	6.82173	146.723	191.13	5.2715	4.05409	5.21112	23.6101	218.604
fig|6666666.20977.peg.1368	Sigma-X negative effector	BA1113:140153-141780	1107	114.747	129.583	166.111	150.869	126.44	144.328	149.338	117.913	113.137	111.317
fig|6666666.20977.peg.1369	RNA polymerase sigma factor sigX	BA1113:140153-141780	561	147.995	200.043	263.169	248.366	238.438	140.323	250.816	171.811	210.968	170.836
fig|6666666.20977.peg.137	Acetylxylan esterase related enzyme	BA1108:134690-134942	252	0	1.56032	2.0786	0	1.73265	0	1.5722	0	0	3.8733
fig|6666666.20977.peg.1370	Osmosensitive K+ channel histidine kinase KdpD;Ontology_term=KEGG_ENZYME:2.7.3.-	BA1113:141982-144483	1782	749.13	309.819	301.119	292.927	263.647	670.869	280.764	203.98	473.449	223.288
fig|6666666.20977.peg.1371	DNA-binding response regulator ResD	BA1113:141982-144483	723	638.883	234.274	254.699	233.577	221.988	586.558	266.892	208.085	371.388	183.884
fig|6666666.20977.peg.1372	Cytochrome c-type biogenesis protein CcsA/ResC	BA1113:144569-147411	1179	314.6	84.6453	128.805	115.173	121.251	306.798	83.8362	61.8575	164.218	106.759
fig|6666666.20977.peg.1373	Cytochrome c-type biogenesis protein Ccs1/ResB	BA1113:144569-147411	1680	361.106	118.171	154.388	173.023	151.461	377.781	136.044	103.908	204.49	159.396
fig|6666666.20977.peg.1374	Cytochrome c-type biogenesis protein ResA	BA1113:147412-147943	531	1234.37	251.086	268.584	398.359	306.097	1112.47	281.352	191.924	371.25	296.865
fig|6666666.20977.peg.1375	Ribosomal large subunit pseudouridine synthase B;Ontology_term=KEGG_ENZYME:4.2.1.70	BA1113:148033-148768	735	139.062	86.2999	70.2856	271.408	191.537	134.816	126.289	59.7244	277.044	209.243
fig|6666666.20977.peg.1376	Spore maturation protein B	BA1113:148902-149439	537	0.328433	3.05685	0.8544	194.155	228.083	0.363403	1.66043	2.26523	64.999	168.058
fig|6666666.20977.peg.1377	Spore maturation protein A	BA1113:149443-151170	588	1.14905	1.48862	2.23905	103.911	111.859	0.636241	0.290611	0.993775	33.6359	100.437
fig|6666666.20977.peg.1378	D-alanyl-D-alanine carboxypeptidase;Ontology_term=KEGG_ENZYME:3.4.16.4	BA1113:149443-151170	1152	0.240766	1.00705	1.71141	80.8609	74.7676	0	0.854318	1.12499	24.718	88.7887
fig|6666666.20977.peg.1379	FIG01226807: hypothetical protein	BA1113:151280-151760	480	75.866	66.1074	51.9826	123.841	140.71	77.3554	39.906	36.6868	177.162	175.923
fig|6666666.20977.peg.138	response regulator aspartate phosphatase	BA1108:135258-136371	1113	193.65	87.1912	105.54	86.1195	42.8377	155.665	93.5788	86.2597	134.604	104.832
fig|6666666.20977.peg.1380	Segregation and condensation protein B	BA1113:151873-153215	594	29.1581	19.6619	13.6051	47.8514	30.1552	28.5307	21.7666	11.7558	46.0173	45.3558
fig|6666666.20977.peg.1381	Segregation and condensation protein A	BA1113:151873-153215	759	56.2271	61.6972	47.6941	62.6975	64.9992	65.9664	55.1005	26.998	92.1008	85.0911
fig|6666666.20977.peg.1382	DUF309 domain-containing protein	BA1113:153606-154131	525	35.0091	41.8036	36.7079	288.588	522.485	40.2317	50.8565	30.449	129.914	698.888
fig|6666666.20977.peg.1383	ribT protein	BA1113:154355-154709	354	558.603	939.713	523.697	1779.06	2194.6	588.094	1008.37	573.571	1006.25	3098.49
fig|6666666.20977.peg.1384	62C7-dimethyl-8-ribityllumazine synthase;Ontology_term=KEGG_ENZYME:2.5.1.78	BA1113:154822-155287	465	100.047	303.536	197.573	692.861	1167.59	129.16	392.587	260.547	256.408	1807.7
fig|6666666.20977.peg.1385	32C4-dihydroxy-2-butanone 4-phosphate synthase / GTP cyclohydrolase II;Ontology_term=KEGG_ENZYME:4.1.99.12,KEGG_ENZYME:3.5.4.25	BA1113:155313-155937	624	76.0065	226.757	121.278	141.295	102.524	113.744	270.271	196.951	169.759	128.271
fig|6666666.20977.peg.1386	Riboflavin synthase eubacterial/eukaryotic;Ontology_term=KEGG_ENZYME:2.5.1.9	BA1113:155948-156662	714	70.1876	161.527	109.185	121.631	115.752	103.376	212.313	148.994	145.989	123.248
fig|6666666.20977.peg.1387	unknown	BA1113:157102-157447	345	214.072	943.767	388.014	204.675	137.818	166.418	748.93	520.498	287.368	190.361
fig|6666666.20977.peg.1388	FIG01235638: hypothetical protein	BA1113:157681-158700	237	45.493	424.799	137.076	77.239	50.2636	49.143	342.921	303.996	112.042	44.6562
fig|6666666.20977.peg.1389	hypothetical protein	BA1113:157681-158700	228	0	0	0	2.76309	0	2.33353	0	2.28207	2.45819	2.68272
fig|6666666.20977.peg.139	L-lysine permease	BA1108:136818-137439	621	27.3683	43.0096	26.561	15.844	11.2658	30.0272	56.1963	15.0388	17.2128	16.2268
fig|6666666.20977.peg.1390	Transcriptional regulator2C TetR family	BA1113:157681-158700	582	9.03845	5.74011	4.16693	12.324	7.34545	3.87424	6.19384	3.02495	6.96083	6.30091
fig|6666666.20977.peg.1391	Permeases of the major facilitator superfamily	BA1113:158940-160203	1263	7.77827	3.73034	3.3496	18.8359	28.7114	9.12612	4.49117	3.28423	6.61676	33.9841
fig|6666666.20977.peg.1392	Peptidyl-prolyl cis-trans isomerase;Ontology_term=KEGG_ENZYME:5.2.1.8	BA1113:160233-160671	438	1118.27	134.152	210.282	415.938	506.905	1295.48	236.554	175.094	506.827	741.699
fig|6666666.20977.peg.1393	Extracellular protein	BA1113:160992-161877	885	717.166	249.422	418.417	724.397	807.293	954.366	377.035	246.625	366.774	461.817
fig|6666666.20977.peg.1394	Diaminopimelate decarboxylase;Ontology_term=KEGG_ENZYME:4.1.1.20	BA1113:161917-163352	1326	76.9733	141.796	141.356	335.101	399.985	77.8518	166.047	103.299	245.919	335.956
fig|6666666.20977.peg.1395	hypothetical protein	BA1113:161917-163352	141	39.2164	0	0	49.8706	306.41	0	0	33.4008	0	426.591
fig|6666666.20977.peg.1396	Stage V sporulation protein AF (SpoVAF)	BA1113:163358-165393	1473	7.14715	15.1607	18.2233	368.32	606.163	6.63942	16.0571	12.1817	38.6769	411.164
fig|6666666.20977.peg.1397	Stage V sporulation protein AE (SpoVAE)	BA1113:163358-165393	609	1.63898	1.41661	4.25646	277.981	445.968	0.907784	4.42235	2.20739	13.661	268.932
fig|6666666.20977.peg.1398	Stage V sporulation protein AE (SpoVAE)	BA1113:165399-166766	351	0.686412	1.39617	0.901841	113.807	168.119	0	2.07533	0.769318	7.05041	139.809
fig|6666666.20977.peg.1399	Stage V sporulation protein AD (SpoVAD)	BA1113:165399-166766	1017	1.81774	3.3594	7.59441	165.796	315.053	0.931914	4.39338	3.26177	15.3899	190.767
fig|6666666.20977.peg.14	Protein GerPE2C required for proper assembly of spore coat2C mutations lead to super-dormant spore	BA1108:17799-18234	435	210.826	1675.2	1615.82	1961.93	2764.07	172.21	1278.45	1600.1	1119.54	2667.79
fig|6666666.20977.peg.140	GNAT family acetyltransferase YjcF	BA1108:137989-138418	429	27.8151	32.4267	20.9389	25.3306	31.7081	36.9314	24.2708	19.8381	22.0215	30.991
fig|6666666.20977.peg.1400	Stage V sporulation protein AC (SpoVAC)	BA1113:166778-167231	453	1.28962	0.884443	1.12173	107.844	180.523	0.47468	2.60478	1.96153	6.36389	127.863
fig|6666666.20977.peg.1401	Stage V sporulation protein AB (SpoVAB)	BA1113:167251-168278	417	0	0	0	78.6619	113.439	0	0.49994	0	3.38712	110.143
fig|6666666.20977.peg.1402	Stage V sporulation protein AA (SpoVAA)	BA1113:167251-168278	621	0.265711	1.65421	2.06969	246.902	276.772	0.588769	2.68882	0.306914	12.9851	238.67
fig|6666666.20977.peg.1403	RNA polymerase sporulation specific sigma factor SigF	BA1113:168392-169160	768	106.348	514.084	546.985	852.373	960.568	96.1127	391.906	532.731	1109.48	781.067
fig|6666666.20977.peg.1404	Anti-sigma F factor;Ontology_term=KEGG_ENZYME:2.7.11.1	BA1113:169172-169963	441	81.3965	268.515	274.753	443.094	494.459	71.9756	213.861	362.675	712.503	481.256
fig|6666666.20977.peg.1405	anti-sigma F factor antagonist (spoIIAA-2)%3B anti sigma b factor antagonist RsbV	BA1113:169172-169963	354	43.177	155.132	166.59	302.44	320.62	31.1475	129.871	220.953	450.389	339.375
fig|6666666.20977.peg.1406	D-alanyl-D-alanine carboxypeptidase;Ontology_term=KEGG_ENZYME:3.4.16.4	BA1113:170120-172247	1188	3.48236	47.4708	29.1	1408.59	1291.03	3.87011	62.2571	28.0776	148.133	1391.53
fig|6666666.20977.peg.1407	hypothetical protein	BA1113:170120-172247	144	0	0	0	0	0	0	0	0	0	0
fig|6666666.20977.peg.1408	Purine nucleoside phosphorylase;Ontology_term=KEGG_ENZYME:2.4.2.1	BA1113:170120-172247	813	310.38	576.137	363.609	172.619	140.18	272.603	395.351	277.766	393.546	122.22
fig|6666666.20977.peg.1409	Phosphopentomutase;Ontology_term=KEGG_ENZYME:5.4.2.7	BA1113:172258-173443	1185	169.05	203.964	100.35	82.3699	60.666	185.414	145.779	90.196	157.16	60.578
fig|6666666.20977.peg.141	membrane protein2C putative	BA1108:138423-139026	603	28.536	18.0995	15.8309	29.2639	26.0252	31.3011	18.781	16.3063	24.248	32.7691
fig|6666666.20977.peg.1410	Tyrosine recombinase XerD	BA1113:173596-174487	891	99.6105	129.506	61.5795	249.611	159.267	101.085	143.303	69.7669	201.456	202.172
fig|6666666.20977.peg.1411	FIG01226426: hypothetical protein	BA1113:174493-174721	228	28.1705	28.1844	8.72883	88.419	35.744	44.337	35.0904	6.8462	36.8728	67.068
fig|6666666.20977.peg.1412	Ferric uptake regulation protein FUR	BA1113:174838-175291	453	762.168	636.357	402.14	1378.36	471.421	668.349	514.444	280.499	1276.69	614.831
fig|6666666.20977.peg.1413	Stage II sporulation protein M (SpoIIM)	BA1113:175412-176057	645	37.2906	29.3024	18.6368	97.9312	80.2938	32.391	33.6619	17.7719	38.0786	107.438
fig|6666666.20977.peg.1414	subtilisin Carlsberg( EC:3.4.21.62 );Ontology_term=KEGG_ENZYME:3.4.21.62	BA1113:176172-177303	1131	528.353	436.626	466.451	66.3676	37.3587	376.268	687.938	596.652	220.269	38.0589
fig|6666666.20977.peg.1415	YqkK	BA1113:177414-177636	222	28.6621	14.3424	6.42637	9.14493	7.85147	12.8297	21.7808	4.99881	2.7049	5.90763
fig|6666666.20977.peg.1416	ElaA protein	BA1113:177903-180078	453	302.632	314.862	319.693	355.723	259.012	291.928	286.092	286.383	419.527	253.55
fig|6666666.20977.peg.1417	DNA helicase II;Ontology_term=KEGG_ENZYME:3.6.1.-	BA1113:177903-180078	1182	254.919	285.422	242.802	278.618	195.034	247.352	236.075	231.959	321.093	197.802
fig|6666666.20977.peg.1418	ADP-ribose pyrophosphatase;Ontology_term=KEGG_ENZYME:3.6.1.13	BA1113:177903-180078	558	128.704	119.746	86.2779	131.16	82.0004	152.761	96.2918	96.7474	146.354	102.049
fig|6666666.20977.peg.1419	Predicted oxidoreductase	BA1113:180246-181173	927	188.979	279.323	177.806	255.555	194.105	177.132	261.843	217.574	318.87	234.877
fig|6666666.20977.peg.142	Chloramphenicol acetyltransferase;Ontology_term=KEGG_ENZYME:2.3.1.28	BA1108:139362-140025	663	71.31	116.163	112.647	199.635	110.407	65.6003	90.596	59.7812	260.42	152.559
fig|6666666.20977.peg.1420	unknown	BA1113:181348-181573	225	609.176	1319.18	1448.03	2766.27	1469.69	427.86	1100.25	1200.34	2512.03	2483.49
fig|6666666.20977.peg.1421	YqkD	BA1113:181692-182622	930	272.5	538.509	827.903	1752.89	1207.51	233.442	591.971	508.33	1277.27	1415.2
fig|6666666.20977.peg.1422	response regulator aspartate phosphatase	BA1113:182646-183909	1263	588.88	17197.6	28391.8	18742.2	17707.3	353.637	12654.3	26324.6	21710.6	17523.5
fig|6666666.20977.peg.1423	FIG01226063: hypothetical protein	BA1113:184208-184448	240	490.892	787.683	549.799	1323.65	249.441	404.957	745.731	520.774	1182.78	457.856
fig|6666666.20977.peg.1424	unknown	BA1113:184460-184787	327	268.681	224.558	144.929	308.118	87.4561	235.266	295.573	176.631	264.903	169.028
fig|6666666.20977.peg.1425	Extracellular endoglucanase	BA1113:184999-185707	708	162.604	476.884	143.798	118.071	58.7859	148.335	462.465	147.576	138.585	86.7686
fig|6666666.20977.peg.1426	FIG01230722: hypothetical protein	BA1113:185724-187175	975	99.6706	278.862	175.766	161.665	93.7445	104.647	210.828	144.674	164.897	134.815
fig|6666666.20977.peg.1427	YqjY	BA1113:185724-187175	480	112.626	207.996	160.534	159.433	116.141	99.8273	117.742	129.299	159.357	148.668
fig|6666666.20977.peg.1428	FIG01243990: hypothetical protein	BA1113:187457-187907	450	1825.17	2192.75	1318.17	206.726	92.2487	1579.44	2269.35	1035.96	307.898	133.671
fig|6666666.20977.peg.1429	DNA polymerase IV;Ontology_term=KEGG_ENZYME:2.7.7.7	BA1113:188048-189281	1233	24.667	93.5777	73.7903	33.6656	36.3027	25.4405	75.8205	108.456	34.5329	29.8352
fig|6666666.20977.peg.143	hypothetical protein	BA1108:140556-140721	165	10.682	0	14.831	27.3833	0	0	0	30.0656	0	13.0107
fig|6666666.20977.peg.1430	FIG01235421: hypothetical protein	BA1113:189296-189641	345	39.8273	107.673	85.0826	51.839	49.969	43.753	88.1515	132.114	43.8358	42.0044
fig|6666666.20977.peg.1431	hypothetical protein	BA1113:189707-189824	117	0	440.1	0	0	0	0	0	295.927	0	0
fig|6666666.20977.peg.1432	Multidrug resistance protein B	BA1113:189872-191108	1236	178.161	487.547	475.691	344.191	146.074	149.377	382.52	410.843	429.929	184.596
fig|6666666.20977.peg.1433	Pantothenate kinase;Ontology_term=KEGG_ENZYME:2.7.1.33	BA1113:191137-192019	882	30.0168	64.7074	49.8563	65.8934	31.4179	30.3619	57.6163	24.068	102.781	51.7207
fig|6666666.20977.peg.1434	Pyridine nucleotide-disulfide oxidoreductase%3B NADH dehydrogenase;Ontology_term=KEGG_ENZYME:1.6.99.3	BA1113:192285-193614	1329	93.3688	563.257	494.502	57.9068	65.4945	85.0062	637.985	688.819	86.1467	70.0635
fig|6666666.20977.peg.1435	hypothetical protein	BA1113:193631-194045	414	256.391	1060.55	1084.37	101.019	108.591	174.281	960.01	1094.35	164.11	98.8633
fig|6666666.20977.peg.1436	Oxidoreductase2C short-chain dehydrogenase/reductase family	BA1113:194061-194838	777	37.0716	91.9243	112.054	48.1478	79.0319	36.9962	107.874	102.729	82.8527	87.289
fig|6666666.20977.peg.1437	Zinc metallohydrolase	BA1113:194838-195801	963	31.2421	43.0748	51.2418	52.9299	117.34	27.0601	45.296	40.071	68.7032	98.8853
fig|6666666.20977.peg.1438	Pyrroline-5-carboxylate reductase;Ontology_term=KEGG_ENZYME:1.5.1.2	BA1113:196223-197051	828	75.1633	73.447	112.294	216.733	559.604	75.8007	57.2901	57.9802	263.992	460.092
fig|6666666.20977.peg.1439	hypothetical protein	BA1113:197102-197246	144	3356.94	301.558	4724.54	6841.85	21225.9	4197.57	678.218	1160.73	15751.4	17359.7
fig|6666666.20977.peg.144	hypothetical protein	BA1108:140809-141055	246	5.03744	5.04188	8.97302	6.40571	7.45092	5.45602	5.08562	1.79663	11.4694	8.34019
fig|6666666.20977.peg.1440	hypothetical protein	BA1113:197260-200392	540	765.039	73.0986	975.959	1415.7	4817.84	1055.93	138.644	318.667	3514.56	4507.06
fig|6666666.20977.peg.1441	major facilitator superfamily MFS_1	BA1113:197260-200392	1257	718.831	85.0233	978.644	1528.2	4435.89	931.939	141.103	343.067	2840.89	4263.7
fig|6666666.20977.peg.1442	Radical SAM family protein HutW2C similar to coproporphyrinogen III oxidase2C oxygen-independent2C associated with heme uptake	BA1113:197260-200392	1368	869.033	120.928	1053.45	1872.42	4602.97	1141.21	223.391	458.028	2880.31	4837.77
fig|6666666.20977.peg.1443	Arginine utilization protein RocB	BA1113:200742-202356	1614	159.709	184.019	150.462	181.314	185.938	157.027	180.693	138.959	233.711	203.779
fig|6666666.20977.peg.1444	NADH oxidase	BA1113:202496-203513	1017	155.906	877.095	614.063	183.448	121.681	146.776	809.658	866.326	355.713	121.998
fig|6666666.20977.peg.1445	YqjL	BA1113:203632-204397	765	366.725	163.201	157.942	139.735	121.776	557.197	201.721	133.857	66.8296	62.5287
fig|6666666.20977.peg.1446	FIG01243228: hypothetical protein	BA1113:204442-205750	1308	329.406	789.387	461.411	560.269	494.55	314.526	654.17	365.03	739.912	527.94
fig|6666666.20977.peg.1447	Ribonuclease Z;Ontology_term=KEGG_ENZYME:3.1.26.11	BA1113:205889-206819	930	28.2488	39.9076	32.3084	132.771	233.144	22.3564	51.7164	26.3619	53.8469	257.056
fig|6666666.20977.peg.1448	Glucose-6-phosphate 1-dehydrogenase;Ontology_term=KEGG_ENZYME:1.1.1.49	BA1113:207041-208517	1476	165.177	178.578	193.93	312.467	216.202	190.994	211.097	173.428	382.085	287.104
fig|6666666.20977.peg.1449	transcriptional regulator (GntR family)	BA1113:208567-209290	723	38.1777	29.172	22.087	49.498	28.2125	34.4471	29.7032	14.2559	43.6063	40.6799
fig|6666666.20977.peg.145	hypothetical protein	BA1108:141063-141993	930	22.1621	33.2292	65.0207	106.874	54.8786	18.1971	29.4167	29.998	98.6602	86.4824
fig|6666666.20977.peg.1450	Beta-glucosidase;Ontology_term=KEGG_ENZYME:3.2.1.21	BA1113:209465-212202	1407	2.95558	7.6869	10.5886	24.749	40.2697	2.75607	7.92848	5.8026	24.7598	34.6391
fig|6666666.20977.peg.1451	PTS system2C cellobiose-specific IIC component;Ontology_term=KEGG_ENZYME:2.7.1.69	BA1113:209465-212202	1347	1.20297	5.45687	5.43815	14.3765	22.8411	0.891574	5.59121	3.16673	13.0747	16.0282
fig|6666666.20977.peg.1452	PTS system2C cellobiose-specific IIA component;Ontology_term=KEGG_ENZYME:2.7.1.69	BA1113:212227-212560	333	0	1.55453	2.01774	0.964235	9.54099	0	2.31651	0.854793	0.875003	4.81013
fig|6666666.20977.peg.1453	PTS system2C cellobiose-specific IIB component;Ontology_term=KEGG_ENZYME:2.7.1.69	BA1113:212563-212875	312	0.88604	0	2.33871	3.35137	2.99961	0	0.892493	1.963	4.04736	8.87836
fig|6666666.20977.peg.1454	hypothetical Membrane Spanning Protein	BA1113:213299-214298	999	8.57422	11.1938	9.42564	34.4934	51.0868	13.1744	11.7317	8.83182	18.1616	49.4667
fig|6666666.20977.peg.1455	Glucose 1-dehydrogenase;Ontology_term=KEGG_ENZYME:1.1.1.47	BA1113:214411-215197	786	2.70518	9.86213	9.76122	122.64	144.188	1.2864	8.6114	8.30436	14.6998	144.398
fig|6666666.20977.peg.1456	glucose uptake protein	BA1113:215211-216093	882	1.83436	6.43596	4.74822	132.82	115.901	0.925668	6.92747	6.79339	13.8178	139.625
fig|6666666.20977.peg.1457	6-phosphogluconate dehydrogenase2C decarboxylating;Ontology_term=KEGG_ENZYME:1.1.1.44	BA1113:216174-217584	1410	859.209	414.881	391.558	489.653	321.264	911.2	511.297	320.93	732.459	461.015
fig|6666666.20977.peg.1458	DNA polymerase IV;Ontology_term=KEGG_ENZYME:2.7.7.7	BA1113:217682-218939	1257	13.2533	37.7376	24.7012	42.45	29.496	12.0749	52.2115	37.2154	42.017	42.23
fig|6666666.20977.peg.1459	YqzJ	BA1113:219059-219341	282	864.97	438.265	258.867	498.39	294.211	827.419	405.995	278.153	552.073	409.459
fig|6666666.20977.peg.146	hypothetical protein	BA1108:142004-142136	132	0	0	0	0	0	0	0	0	0	0
fig|6666666.20977.peg.1460	Inner membrane protein translocase component YidC2C OxaA protein	BA1113:219366-220185	819	1716.14	913.92	462.668	756.381	498.661	1897.86	890.751	431.741	1024.31	555.133
fig|6666666.20977.peg.1461	Positive regulator of CheA protein activity (CheW)	BA1113:220311-220776	465	789.671	391.29	554.599	1022.6	932.57	783.149	355.159	339.087	1125.48	838.934
fig|6666666.20977.peg.1462	Peptidase T;Ontology_term=KEGG_ENZYME:3.4.11.4	BA1113:220790-221912	1122	444.216	182.206	327.548	663.439	563.152	436.865	194.941	221.077	714.206	549.809
fig|6666666.20977.peg.1463	Acetyl-coenzyme A carboxyl transferase alpha chain / Acetyl-coenzyme A carboxyl transferase beta chain%3B Propionyl-CoA carboxylase beta chain;Ontology_term=KEGG_ENZYME:6.4.1.2,KEGG_ENZYME:6.4.1.2,KEGG_ENZYME:6.4.1.3	BA1113:221928-223828	1464	232.135	104.671	184.456	510.762	372.158	234.209	132.591	114.666	465.007	407.046
fig|6666666.20977.peg.1464	Methylmalonyl-CoA epimerase;Ontology_term=KEGG_ENZYME:5.1.99.1	BA1113:221928-223828	444	0.444578	0	2.3212	22.7595	31.4428	0.981548	1.79562	0	2.02543	35.9975
fig|6666666.20977.peg.1465	Protein erfK/srfK	BA1113:224040-224550	510	4.97555	4.77116	5.55183	96.0543	76.7953	6.68136	3.95151	10.1924	16.9831	131.653
fig|6666666.20977.peg.1466	conserved membrane protein YqjA	BA1113:224602-225556	954	24.1959	39.152	18.389	52.4256	59.2638	21.6643	52.7188	19.5612	27.9735	54.8434
fig|6666666.20977.peg.1467	Glutamine transport ATP-binding protein glnQ (TC 3.A.1.3.2)	BA1113:225667-227036	723	22.6478	32.7624	55.9164	416.318	398.193	27.5099	34.945	41.7671	347.38	299.602
fig|6666666.20977.peg.1468	ABC transporter membrane-spanning permease - glutamine transport	BA1113:225667-227036	654	12.1112	15.1461	30.7863	351.072	310.284	10.9578	14.0099	32.0211	237.589	250.15
fig|6666666.20977.peg.1469	YqiX	BA1113:227163-227928	765	17.0151	62.7374	92.3271	1055.58	840.026	16.878	53.522	82.4984	884.242	783.268
fig|6666666.20977.peg.147	putative RapH phosphatase inhibitor	BA1108:142285-142459	174	68.3411	100.504	303.502	331.173	95.0739	47.2414	101.992	102.367	250.182	232.013
fig|6666666.20977.peg.1470	FIG01226417: hypothetical protein	BA1113:228124-228562	438	186.984	718.438	352.847	274.451	199.753	160.177	570.026	463.118	550.877	238.218
fig|6666666.20977.peg.1471	Transcription regulator [contains diacylglycerol kinase catalytic domain]	BA1113:228729-229623	894	266.095	3472.84	3050.46	206.521	116.407	165.827	3216.67	2844.17	413.867	122.009
fig|6666666.20977.peg.1472	FIG01251292: hypothetical protein	BA1113:229637-229931	294	98.0308	120.366	117.556	95.4705	128.656	99.3422	174.865	98.8437	36.1492	81.6917
fig|6666666.20977.peg.1473	Dihydrolipoamide acyltransferase component of branched-chain alpha-keto acid dehydrogenase complex;Ontology_term=KEGG_ENZYME:2.3.1.168	BA1113:229999-231256	1257	726.11	113.554	333.606	244.625	197.723	772.792	110.371	238.788	290.299	154.056
fig|6666666.20977.peg.1474	Branched-chain alpha-keto acid dehydrogenase2C E1 component2C beta subunit;Ontology_term=KEGG_ENZYME:1.2.4.4	BA1113:231275-232259	984	385.188	31.9237	134.624	103.259	93.3668	433.313	35.5563	92.8348	103.576	67.1202
fig|6666666.20977.peg.1475	Branched-chain alpha-keto acid dehydrogenase2C E1 component2C alpha subunit;Ontology_term=KEGG_ENZYME:1.2.4.4	BA1113:232271-233267	996	366.463	25.9147	115.752	103.33	105.516	387.123	34.8883	87.469	97.1648	60.6402
fig|6666666.20977.peg.1476	Dihydrolipoamide dehydrogenase of branched-chain alpha-keto acid dehydrogenase;Ontology_term=KEGG_ENZYME:1.8.1.4	BA1113:233281-235817	1425	312.798	25.4836	104.714	90.9393	101.762	317.594	35.353	83.479	78.4245	63.7108
fig|6666666.20977.peg.1477	Butyrate kinase;Ontology_term=KEGG_ENZYME:2.7.2.7	BA1113:233281-235817	1122	249.064	23.3764	88.7911	82.8338	89.1443	222.366	25.564	57.8804	74.831	50.4878
fig|6666666.20977.peg.1478	Leucine dehydrogenase;Ontology_term=KEGG_ENZYME:1.4.1.9	BA1113:235850-236945	1095	199.639	21.6561	76.3802	62.504	75.8863	183.021	27.6145	47.3303	62.9712	44.7821
fig|6666666.20977.peg.1479	Phosphate butyryltransferase;Ontology_term=KEGG_ENZYME:2.3.1.19	BA1113:236970-237864	894	100.831	18.9857	43.9206	44.6751	53.4945	96.4747	20.101	23.4771	35.9157	28.4618
fig|6666666.20977.peg.148	FIG01241323: hypothetical protein	BA1108:142571-143402	831	32.1926	25.8701	23.7517	37.663	27.263	38.5245	22.5918	16.7294	48.7974	28.9106
fig|6666666.20977.peg.1480	Transcriptional regulator BkdR of isoleucine and valine catabolism operon	BA1113:237989-240062	2073	94.7052	19.1816	38.0954	52.3347	47.1791	87.9106	26.3873	24.8658	35.3648	36.473
fig|6666666.20977.peg.1481	FIG01225754: hypothetical protein	BA1113:240211-240448	237	123.21	147.921	142.153	229.303	98.4329	104.429	84.2934	82.5421	189.61	105.765
fig|6666666.20977.peg.1482	Glycerophosphoryl diester phosphodiesterase;Ontology_term=KEGG_ENZYME:3.1.4.46	BA1113:240481-241219	738	54.3597	25.1186	14.4161	65.8573	45.2793	45.3961	29.7554	9.98247	36.4695	90.1509
fig|6666666.20977.peg.1483	response regulator aspartate phosphatase	BA1113:241445-242546	1101	922.691	394.323	621.494	1572.18	1275.4	722.946	321.23	472.027	842.972	1485.42
fig|6666666.20977.peg.1484	Stage 0 sporulation two-component response regulator (Spo0A)	BA1113:242995-243799	804	609.652	1083.71	1252.73	1486.83	1062.38	476.217	835.173	798.718	2627.27	1485.08
fig|6666666.20977.peg.1485	Stage IV sporulation protein B	BA1113:244082-245360	1278	2.23764	8.69729	9.08501	972.357	1487.34	3.19793	10.0482	6.10556	57.6477	1363.87
fig|6666666.20977.peg.1486	DNA repair protein RecN	BA1113:245558-247292	1734	178.226	241.254	186.113	309.905	287.381	171.868	250.649	186.338	339.193	337.889
fig|6666666.20977.peg.1487	Arginine pathway regulatory protein ArgR2C repressor of arg regulon	BA1113:247326-247776	450	74.7627	81.3619	65.2277	134.562	116.551	77.2681	91.7398	57.9937	127.219	122.669
fig|6666666.20977.peg.1488	RNA binding methyltransferase FtsJ like	BA1113:248142-250853	855	514.254	524.464	611.15	862.102	629.318	516.929	539.805	423.715	1129.73	623.909
fig|6666666.20977.peg.1489	1-deoxy-D-xylulose 5-phosphate synthase;Ontology_term=KEGG_ENZYME:2.2.1.7	BA1113:248142-250853	1860	282.987	253.142	269.761	492.971	355.243	293.581	295.98	214.884	532.406	354.123
fig|6666666.20977.peg.149	YbeF	BA1108:143443-143692	249	24.2493	16.1841	17.2649	65.7539	34.1155	33.2945	24.474	17.3365	103.105	54.2256
fig|6666666.20977.peg.1490	Geranyltranstransferase (farnesyldiphosphate synthase);Ontology_term=KEGG_ENZYME:2.5.1.10	BA1113:251046-253529	891	56.1441	32.1189	55.1872	118.688	125.031	60.5049	48.8797	43.3168	108.951	141.226
fig|6666666.20977.peg.1491	Exodeoxyribonuclease VII small subunit;Ontology_term=KEGG_ENZYME:3.1.11.6	BA1113:251046-253529	261	47.7344	36.5892	72.894	101.541	90.8335	64.0972	50.9641	53.1295	97.6613	136.291
fig|6666666.20977.peg.1492	Exodeoxyribonuclease VII large subunit;Ontology_term=KEGG_ENZYME:3.1.11.6	BA1113:251046-253529	1359	31.7525	31.1629	47.6743	80.4707	91.9205	33.425	34.8159	34.598	66.5071	106.742
fig|6666666.20977.peg.1493	Methylenetetrahydrofolate dehydrogenase (NADP+) / Methenyltetrahydrofolate cyclohydrolase;Ontology_term=KEGG_ENZYME:1.5.1.5,KEGG_ENZYME:3.5.4.9	BA1113:253599-254451	852	727.879	966.565	840.557	1281.91	900.856	727.699	991.763	675.058	1411.27	997.936
fig|6666666.20977.peg.1494	Transcription termination protein NusB	BA1113:254468-254858	390	380.802	367.595	297.3	717.809	468.132	365.876	371.12	226.258	660.561	618.452
fig|6666666.20977.peg.1495	YqhY	BA1113:255067-255481	414	1580.49	974.147	1638.69	2657.25	2687.92	1458.43	711.4	835.282	4138.19	2728.25
fig|6666666.20977.peg.1496	Biotin carboxylase of acetyl-CoA carboxylase;Ontology_term=KEGG_ENZYME:6.3.4.14	BA1113:255500-256850	1350	1275.08	431.144	884.912	1956.84	1808.58	1196.98	403.259	396.354	2559.12	1964.76
fig|6666666.20977.peg.1497	Biotin carboxyl carrier protein of acetyl-CoA carboxylase	BA1113:256861-257344	483	1051.19	174.437	403.609	1282.93	1053.57	929.811	246.066	171.917	1271.39	1412.22
fig|6666666.20977.peg.1498	Stage III sporulation protein AH	BA1113:257538-259467	633	1.55193	13.6925	19.4714	1132.73	886.079	1.71965	12.3029	13.4517	436.785	867.326
fig|6666666.20977.peg.1499	Stage III sporulation protein AG	BA1113:257538-259467	672	0.476208	1.73194	3.08844	166.099	259.657	0.263948	2.4103	1.37806	48.1506	138.564
fig|6666666.20977.peg.15	Protein GerPC2C required for proper assembly of spore coat2C mutations lead to super-dormant spore	BA1108:18406-19021	615	185.338	1600.19	1375.95	2294.26	3234.16	160.259	1514.22	1693.78	1189.47	3079.79
fig|6666666.20977.peg.150	macrolide 2-phosphotransferase2C putative	BA1108:144289-145186	897	20.7347	25.7201	30.0022	28.3099	21.7587	17.7642	29.1156	26.4213	31.8733	23.5499
fig|6666666.20977.peg.1500	Stage III sporulation protein AF	BA1113:257538-259467	633	0	0.805443	0.671428	48.5089	69.9614	0	0.523529	0.597851	15.8724	45.0944
fig|6666666.20977.peg.1501	Stage III sporulation protein AE	BA1113:259481-260678	1197	0.805352	2.88815	2.97333	101.742	189.383	1.79009	2.91618	3.76459	22.4469	151.06
fig|6666666.20977.peg.1502	Stage III sporulation protein AD	BA1113:260694-261003	309	0.906123	2.74573	0	66.2836	125.712	1.9845	1.82542	1.00265	30.0089	82.8243
fig|6666666.20977.peg.1503	Stage III sporulation protein AC	BA1113:261104-261311	207	0	0	0	32.2775	116.25	0	6.41623	3.23873	24.8598	62.2355
fig|6666666.20977.peg.1504	Stage III sporulation protein AB	BA1113:261330-262763	516	0.349029	1.08167	3.17993	73.4536	112.948	0	0.70564	2.80409	34.5463	90.3471
fig|6666666.20977.peg.1505	Stage III sporulation protein AA	BA1113:261330-262763	924	0.629326	0.656771	1.01783	78.1269	105.578	0.349401	1.91315	0.916284	24.6415	86.5748
fig|6666666.20977.peg.1506	FIG01228228: hypothetical protein	BA1113:262829-263111	282	2.27026	3.42395	1.50504	53.1425	66.2294	3.71595	1.14365	1.24175	12.9595	48.1717
fig|6666666.20977.peg.1507	Translation elongation factor P	BA1113:263486-264044	558	674.846	364.053	502.347	533.127	473.898	723.64	374.816	360.214	720.485	505.516
fig|6666666.20977.peg.1508	Aminopeptidase YpdF (MP-2C MA-2C MS-2C AP-2C NP- specific)	BA1113:264069-265571	1062	343.649	158.895	198.648	282.898	258.28	393.574	179.55	168.005	325.768	258.202
fig|6666666.20977.peg.1509	3-dehydroquinate dehydratase II;Ontology_term=KEGG_ENZYME:4.2.1.10	BA1113:264069-265571	444	113.812	29.7056	35.9786	96.0341	112.079	140.361	32.7701	39.0086	75.4471	114.742
fig|6666666.20977.peg.151	transcriptional regulator2C LysR family protein	BA1108:145230-146106	876	204.531	212.625	134.322	186.061	91.7792	182.432	203.48	124.693	233.116	133.095
fig|6666666.20977.peg.1510	FIG01225396: hypothetical protein	BA1113:265680-266208	528	2.02173	2.08984	10.0832	53.2708	87.1049	1.1183	3.74732	3.87083	9.19897	63.7305
fig|6666666.20977.peg.1511	FIG00672904: hypothetical protein	BA1113:266429-267386	957	1632.33	1994.12	1698.86	2870.9	1901.25	1498.95	2220.15	1978.49	1615.67	2139.7
fig|6666666.20977.peg.1512	Permeases of the drug/metabolite transporter (DMT) superfamily	BA1113:267424-268692	396	3481.43	3918.32	3988.54	3964.3	2471.94	3266.94	4839.09	4645.21	2892.58	2861.43
fig|6666666.20977.peg.1513	lysophospholipase-like family protein	BA1113:267424-268692	876	242.208	308.587	342.009	413.793	338.714	239.01	349.017	357.637	212.497	352.059
fig|6666666.20977.peg.1514	Mn-dependent transcriptional regulator MntR	BA1113:268997-269432	435	544.556	732.396	427.999	1342.65	737.996	544.063	672.917	300.215	859.449	910.412
fig|6666666.20977.peg.1515	Lipoate-protein ligase A	BA1113:269517-270354	837	140.779	82.6659	75.6756	100.91	82.2721	125.596	113.372	70.0439	137.767	102.086
fig|6666666.20977.peg.1516	Rhodanese-like domain protein	BA1113:270567-270954	387	498.647	376.849	403.475	593.35	337.409	398.617	364.462	239.664	873.311	392.681
fig|6666666.20977.peg.1517	Glycine dehydrogenase [decarboxylating] (glycine cleavage system P2 protein);Ontology_term=KEGG_ENZYME:1.4.4.2	BA1113:270994-273794	1461	414.312	36.6295	126.64	77.6522	133.067	388.487	158.926	106.272	216.118	184.487
fig|6666666.20977.peg.1518	Glycine dehydrogenase [decarboxylating] (glycine cleavage system P1 protein);Ontology_term=KEGG_ENZYME:1.4.4.2	BA1113:270994-273794	1347	282.398	26.9696	80.6659	42.1379	84.443	271.484	116.094	80.5758	146.209	95.015
fig|6666666.20977.peg.1519	Aminomethyltransferase (glycine cleavage system T protein);Ontology_term=KEGG_ENZYME:2.1.2.10	BA1113:273810-274908	1098	220.656	16.3891	53.2246	22.7114	51.0122	189.506	83.0897	41.2241	76.9376	51.804
fig|6666666.20977.peg.152	Aspartate racemase;Ontology_term=KEGG_ENZYME:5.1.1.13	BA1108:146129-146828	699	22.1176	45.7616	45.9428	34.7248	31.3247	25.0251	34.5033	33.4709	56.6567	35.3638
fig|6666666.20977.peg.1520	Superfamily II DNA/RNA helicases2C SNF2 family	BA1113:275469-277140	1671	5.33438	4.85066	6.17648	159.048	230.683	5.67123	7.3207	4.13713	25.5268	173.209
fig|6666666.20977.peg.1521	Conserved protein YqhG	BA1113:277154-277952	798	9.85235	6.31655	6.62554	178.483	274.745	7.77907	8.25237	3.52224	35.9254	201.777
fig|6666666.20977.peg.1522	conserved domain protein	BA1113:278136-278301	165	235.005	131.388	370.776	561.358	823.216	131.275	166.603	511.115	637.827	1027.84
fig|6666666.20977.peg.1523	SinR2C regulator of post-exponential-phase responses genes (competence and sporulation)	BA1113:278328-278670	342	1071.19	1058.48	1423.9	1775.35	1350.53	908.435	930.5	1124.86	2405.8	1731.5
fig|6666666.20977.peg.1524	Stationary phase secreted protein TasA2C major protein component of biofilm matrix	BA1113:278737-279538	801	405.574	227.878	339.432	1001.19	1938.2	379.965	249.622	244.286	712.667	1457.35
fig|6666666.20977.peg.1525	Signal peptidase SipW2C required for TasA secretion;Ontology_term=KEGG_ENZYME:3.4.21.89	BA1113:279596-280169	573	202.817	53.1377	108.526	756.203	1343.78	204.408	57.6234	73.8844	374.716	1113.34
fig|6666666.20977.peg.1526	YqxM protein2C required for localization of TasA to extracellular matrix	BA1113:280219-280747	528	205.205	60.9536	141.603	1019.7	1641.12	188.62	55.5285	67.3524	388.273	1476.92
fig|6666666.20977.peg.1527	YqzG	BA1113:280999-281326	327	39.0664	39.5803	135.478	929.371	1191.93	34.1092	44.9786	67.4572	332.266	1313.22
fig|6666666.20977.peg.1528	FIG01228056: hypothetical protein	BA1113:281361-281550	189	14.4182	14.5493	0	30.802	61.408	0	4.92255	4.78742	5.35168	64.9096
fig|6666666.20977.peg.1529	conserved hypothetical protein	BA1113:281610-282395	384	3.4538	7.05694	9.80391	135.585	123.7	5.07108	12.1912	9.74803	17.7244	156.011
fig|6666666.20977.peg.153	FIG01237520: hypothetical protein	BA1108:147020-147545	525	68.9985	115.926	87.5681	82.0911	78.1395	60.5355	98.6204	80.807	106.328	77.2228
fig|6666666.20977.peg.1530	hypothetical protein	BA1113:281610-282395	405	3.13114	3.74109	10.9229	88.8	83.7744	1.15047	6.84492	7.68767	13.6815	102.11
fig|6666666.20977.peg.1531	hypothetical protein	BA1113:282429-283460	315	2.60039	2.62927	8.00453	50.2553	45.9943	1.89957	7.85812	6.72839	7.91874	72.7647
fig|6666666.20977.peg.1532	ComGD	BA1113:282429-283460	447	1.75827	4.97168	4.01572	33.4754	43.1281	0.48529	2.21935	3.50755	8.00994	69.5255
fig|6666666.20977.peg.1533	Late competence protein ComGC2C access of DNA to ComEA2C FIG007487	BA1113:282429-283460	294	2.04231	3.08632	4.05364	27.093	31.0154	3.34861	3.08585	3.36967	11.661	28.0815
fig|6666666.20977.peg.1534	Late competence protein ComGB2C access of DNA to ComEA	BA1113:283476-285660	1041	1.22331	5.11249	6.32704	29.9422	32.8168	1.81195	4.82206	3.64745	7.09425	31.6056
fig|6666666.20977.peg.1535	Late competence protein ComGA2C access of DNA to ComEA	BA1113:283476-285660	1071	1.18207	6.03942	9.67872	31.5293	30.959	1.60511	7.32249	7.20476	7.89779	30.5446
fig|6666666.20977.peg.1536	hypothetical protein	BA1113:283476-285660	138	0	0	0	0	142.159	0	52.177	0	0	0
fig|6666666.20977.peg.1537	RsbR2C positive regulator of sigma-B	BA1113:286025-286895	870	177.3	1142.55	1452.49	97.9432	39.7586	143.897	1162.56	861.205	317.964	60.6283
fig|6666666.20977.peg.1538	YqgZ	BA1113:287120-287501	381	520.544	8089.71	5710.44	101.032	80.3589	347.995	7568.91	3808.09	696.951	102.346
fig|6666666.20977.peg.1539	FIG00673235: hypothetical protein	BA1113:287713-287956	243	803.233	714.677	1372.74	1943.78	980.842	619.813	631.312	432.431	2646.63	1532.23
fig|6666666.20977.peg.154	Ribosomal-protein-serine acetyltransferase	BA1108:147549-148113	564	59.8331	101.779	81.342	77.4517	56.2631	59.4769	79.9682	85.7752	109.34	69.0456
fig|6666666.20977.peg.1540	Similar to Hydroxyacylglutathione hydrolase2C but in an organism lacking glutathione biosynthesis	BA1113:288004-288628	624	55.4214	55.046	62.3518	158.014	118.855	60.5271	55.2827	55.4877	155.062	126.592
fig|6666666.20977.peg.1541	YqgW	BA1113:288803-288977	174	668.224	1546.22	1423.32	1529.24	713.054	810.978	988.542	1184.53	2385.07	900.211
fig|6666666.20977.peg.1542	Conserved protein YqgV	BA1113:289001-289316	315	325.049	148.992	115.494	264.387	199.635	280.186	159.782	99.9646	223.704	225.896
fig|6666666.20977.peg.1543	MFS family major facilitator transporter	BA1113:289393-290647	1254	40.0891	34.651	52.778	135.521	117.436	39.7161	59.2057	32.9881	96.6255	122.446
fig|6666666.20977.peg.1544	Peptidase M142C carboxypeptidase A( EC:3.4.19.11 );Ontology_term=KEGG_ENZYME:3.4.19.11	BA1113:290977-292099	1122	4.34775	5.97396	11.3999	78.6845	174.289	3.72681	8.31144	4.7871	27.9031	98.5941
fig|6666666.20977.peg.1545	Lipoteichoic acid synthase LtaS Type IIIa	BA1113:292185-294105	1920	679.662	981.421	846.431	522.582	481.571	748.704	773.183	507.101	886.01	526.709
fig|6666666.20977.peg.1546	Glucokinase;Ontology_term=KEGG_ENZYME:2.7.1.2	BA1113:294317-295271	954	93.6078	130.875	93.9013	101.481	91.937	100.26	125.973	91.4617	201.135	90.7619
fig|6666666.20977.peg.1547	FIG01225596: hypothetical protein	BA1113:295284-295488	204	30.2244	60.6695	31.8376	12.892	25.416	25.0231	37.6062	37.7619	75.5067	33.1085
fig|6666666.20977.peg.1548	FIG056164: rhomboid family serine protease	BA1113:295558-297097	1539	34.5152	56.6267	35.8927	38.1857	54.595	39.5308	76.7365	34.7807	56.6076	35.2463
fig|6666666.20977.peg.1549	unknown	BA1113:297183-297360	177	13.7222	34.8558	9.43519	2147.52	2394.82	28.5576	7.07508	19.9719	136.073	2644.3
fig|6666666.20977.peg.155	Transcriptional regulators2C LysR family protein	BA1108:148129-149020	891	43.6311	54.9628	60.088	51.7985	40.668	42.9567	53.0503	50.0252	65.0341	46.6551
fig|6666666.20977.peg.1550	hypothetical protein	BA1113:297457-297880	423	8.21297	6.93954	8.83835	26.5697	37.4388	13.856	6.33911	7.68565	13.2114	37.2424
fig|6666666.20977.peg.1551	5-formyltetrahydrofolate cyclo-ligase;Ontology_term=KEGG_ENZYME:6.3.3.2	BA1113:297941-298502	561	37.8449	28.0316	58.3932	153.842	175.747	53.1318	29.8739	37.9046	122.103	202.111
fig|6666666.20977.peg.1552	hypothetical protein	BA1113:298771-298936	165	0	10.949	0	13.6917	10.9762	10.9396	11.1069	0	11.5969	13.0107
fig|6666666.20977.peg.1553	FIG01251739: hypothetical protein	BA1113:298990-299125	135	62.0311	0	0	0	0	0	0	0	0	0
fig|6666666.20977.peg.1554	unknown	BA1113:299152-299997	348	275.245	240.742	182.705	272.086	203.52	342.357	209.795	167.427	304.58	277.48
fig|6666666.20977.peg.1555	YQZC protein	BA1113:299152-299997	501	371.971	300.203	283.109	321.392	258.943	416.924	300.97	258.428	419.944	357.748
fig|6666666.20977.peg.1556	Phosphate transport ATP-binding protein PstB (TC 3.A.1.7.1)	BA1113:300041-300824	783	46.9941	74.2297	54.0817	58.0165	47.9297	58.3908	56.0557	43.9811	59.7546	48.2886
fig|6666666.20977.peg.1557	Phosphate transport ATP-binding protein PstB (TC 3.A.1.7.1)	BA1113:300839-301643	804	16.8879	19.7465	23.8153	20.0012	18.9595	35.1905	13.8752	16.5718	14.9131	19.3862
fig|6666666.20977.peg.1558	Phosphate transport system permease protein PstA (TC 3.A.1.7.1)	BA1113:301675-303486	885	11.9555	4.67667	11.3899	16.6599	17.9314	22.6747	4.03786	5.60512	6.21971	17.3791
fig|6666666.20977.peg.1559	Phosphate transport system permease protein PstC (TC 3.A.1.7.1)	BA1113:301675-303486	927	10.8122	4.7426	12.9756	19.0162	18.5462	16.53	5.55761	5.47586	7.29151	14.6048
fig|6666666.20977.peg.156	FIG01247141: hypothetical protein	BA1108:149144-150305	1161	99.4772	78.7064	74.1454	57.5416	42.6663	88.2781	69.1698	53.7866	63.7297	41.1674
fig|6666666.20977.peg.1560	Phosphate ABC transporter2C periplasmic phosphate-binding protein PstS (TC 3.A.1.7.1)	BA1113:303565-304483	918	8.56508	4.96555	12.9296	15.3211	18.2251	21.3103	4.98246	4.803	7.56076	13.1623
fig|6666666.20977.peg.1561	Cell division protein FtsI [Peptidoglycan synthetase] / Transpeptidase2C Penicillin binding protein transpeptidase domain;Ontology_term=KEGG_ENZYME:2.4.1.129	BA1113:304697-306927	2136	164.115	147.771	111.753	117.089	115.702	213.933	156.683	138.375	160.888	109.652
fig|6666666.20977.peg.1562	hypothetical protein	BA1113:304697-306927	114	0	0	0	0	547.686	0	0	0	0	746.031
fig|6666666.20977.peg.1563	membrane protein2C putative	BA1113:306955-308242	1287	19.7635	16.2584	16.1103	112.908	122.574	15.3899	20.6832	20.27	12.8261	139.889
fig|6666666.20977.peg.1564	Manganese superoxide dismutase;Ontology_term=KEGG_ENZYME:1.15.1.1	BA1113:308365-308974	609	11840.8	7133.5	6774.51	2813.41	2121.87	10396.2	8372.89	7697.79	3407.5	2316.5
fig|6666666.20977.peg.1565	probable membrane protein NMA1128	BA1113:309157-309643	486	34.5031	24.1146	32.9664	103.219	76.2111	26.6941	31.7644	20.626	41.888	93.2977
fig|6666666.20977.peg.1566	YqgB	BA1113:309786-310539	753	70.1016	119.994	55.083	115.06	50.9001	72.5503	157.717	53.6048	126.259	97.1812
fig|6666666.20977.peg.1567	Ribosomal-protein-S5p-alanine acetyltransferase	BA1113:310780-311326	546	232.561	179.627	110.805	197.691	150.29	201.355	140.585	124.906	199.275	182.263
fig|6666666.20977.peg.1568	FIG01226427: hypothetical protein	BA1113:311511-311814	303	1.89805	3.83033	8.77839	50.305	55.6067	1.03852	5.73549	3.14321	15.1731	76.0003
fig|6666666.20977.peg.1569	1-hydroxy-2-methyl-2-(E)-butenyl 4-diphosphate synthase;Ontology_term=KEGG_ENZYME:1.17.7.1	BA1113:311920-313036	1116	237.036	574.412	295.884	906.833	377.118	296.58	582.487	267.884	860.202	558.916
fig|6666666.20977.peg.157	Dihydrolipoamide dehydrogenase of pyruvate dehydrogenase complex;Ontology_term=KEGG_ENZYME:1.8.1.4	BA1108:150419-151814	1395	6.06587	6.75438	5.59551	4.28474	6.53772	6.10177	5.07746	5.85953	3.05737	6.65122
fig|6666666.20977.peg.1570	FIG01226626: hypothetical protein	BA1113:313084-313447	363	12.1903	19.6093	186.085	9956.46	23254.8	8.46823	21.99	42.5481	431.168	18882.1
fig|6666666.20977.peg.1571	HAD-superfamily hydrolase-like protein	BA1113:313586-314165	579	54.0521	131.785	96.187	269.904	179.628	52.6942	115.298	56.5433	267.515	265.121
fig|6666666.20977.peg.1572	N-acetylmannosamine kinase;Ontology_term=KEGG_ENZYME:2.7.1.60	BA1113:314189-315107	918	4.28254	5.13107	10.4668	11.7854	13.851	4.57908	4.82174	5.54192	12.2412	17.0097
fig|6666666.20977.peg.1573	Zinc uptake regulation protein ZUR	BA1113:315248-317291	429	129.647	161.166	125.633	302.2	243.991	130.56	122.306	79.3523	294.874	251.504
fig|6666666.20977.peg.1574	Zinc ABC transporter2C inner membrane permease protein ZnuB	BA1113:315248-317291	861	58.2778	61.6683	46.7314	99.4593	111.37	56.1046	50.3352	26.2016	80.2042	121.098
fig|6666666.20977.peg.1575	Zinc ABC transporter2C ATP-binding protein ZnuC	BA1113:315248-317291	777	57.4707	72.1095	49.8019	133.014	132.395	53.1005	67.1479	28.4726	72.6075	136.561
fig|6666666.20977.peg.1576	membrane protein2C putative	BA1113:317427-318309	882	74.3749	23.4825	35.18	160.499	146.744	57.3914	18.9238	13.5868	65.1139	124.087
fig|6666666.20977.peg.1577	FIG01226688: hypothetical protein	BA1113:318449-318704	255	33.0761	24.0958	30.0632	511.695	1014.23	39.1703	12.133	19.4303	80.5345	987.095
fig|6666666.20977.peg.1578	Endonuclease IV;Ontology_term=KEGG_ENZYME:3.1.21.2	BA1113:318752-319643	891	261.786	142.044	235.877	824.085	721.621	255.912	122.616	124.967	597.828	693.732
fig|6666666.20977.peg.1579	ATP-dependent RNA helicase YqfR	BA1113:319655-320975	1320	290.325	183.356	254.646	954.027	590.435	264.787	163.279	118.484	556.819	550.485
fig|6666666.20977.peg.158	Transcriptional regulator2C TetR family	BA1108:151995-152574	579	2.93762	7.60884	4.19864	17.531	20.5194	5.85492	3.56592	4.06299	7.34749	29.8728
fig|6666666.20977.peg.1580	unknown	BA1113:321130-321853	723	1.94124	3.1416	19.8503	974.174	1950.13	1.91373	4.14972	5.50226	58.305	1956.76
fig|6666666.20977.peg.1581	4-hydroxy-3-methylbut-2-enyl diphosphate reductase;Ontology_term=KEGG_ENZYME:1.17.1.2	BA1113:322009-322954	945	282.908	331.73	266.828	902.35	774.899	306.353	377.868	206.625	776.01	888.954
fig|6666666.20977.peg.1582	FIG146262: hypothetical protein	BA1113:322990-324821	1122	195.028	339.737	332.846	131.09	102.573	200.419	374.141	312.322	224.775	126.855
fig|6666666.20977.peg.1583	Putative tRNA-m1A22 methylase	BA1113:322990-324821	717	69.1404	103.232	65.3114	62.5021	41.5388	72.3229	125.882	79.6496	81.0076	56.9737
fig|6666666.20977.peg.1584	Membrane-attached cytochrome c550	BA1113:324941-325301	360	126.536	148.785	155.834	67.1294	63.6581	93.2454	189.35	167.771	122.8	67.2967
fig|6666666.20977.peg.1585	RNA polymerase sigma factor RpoD	BA1113:325602-326724	1122	478.004	795.576	881.007	1135.24	916.301	432.586	973.571	609.848	1023.39	937.041
fig|6666666.20977.peg.1586	DNA primase;Ontology_term=KEGG_ENZYME:2.7.7.-	BA1113:326927-328757	1830	480.298	672.195	734.767	854.021	1105.08	440.054	742.363	624.148	842.886	877.647
fig|6666666.20977.peg.1587	FIG01228064: hypothetical protein	BA1113:328790-329291	501	343.105	787.091	923.554	1469.94	1986.34	319.965	942.056	759.367	1146.74	1548.7
fig|6666666.20977.peg.1588	ATP/GTP-binding protein2C SA1392 homolog	BA1113:329552-330374	822	557.149	549.117	586.121	400.254	369.635	624.003	498.257	451.374	409.539	349.909
fig|6666666.20977.peg.1589	CBS domain protein2C lmo1865 homolog	BA1113:330399-331098	699	131.803	159.109	160.068	132.458	106.659	133.384	149.895	123.163	128.439	146.918
fig|6666666.20977.peg.159	acetyltransferase (putative)	BA1108:152585-153005	420	5.38088	6.52271	1.918	3.66914	7.24603	1.61861	3.94964	2.22245	3.34446	8.035
fig|6666666.20977.peg.1590	Glycyl-tRNA synthetase beta chain;Ontology_term=KEGG_ENZYME:6.1.1.14	BA1113:331204-334130	2046	129.167	104.786	184.427	138.075	145.604	130.46	130.73	172.818	123.687	136.362
fig|6666666.20977.peg.1591	Glycyl-tRNA synthetase alpha chain;Ontology_term=KEGG_ENZYME:6.1.1.14	BA1113:331204-334130	888	93.7502	69.165	122.186	103.629	141.705	99.1264	80.5827	100.854	104.535	128.104
fig|6666666.20977.peg.1592	DNA recombination and repair protein RecO	BA1113:334459-335230	771	952.464	1426.37	1235.2	1702.41	2025.13	901.741	1193.43	1150.31	1399.69	2329.34
fig|6666666.20977.peg.1593	FIG01225238: hypothetical protein	BA1113:335265-335409	144	927.156	1105.71	999.422	1791.91	2075.42	1065.05	1152.97	856.729	1304.26	2783.74
fig|6666666.20977.peg.1594	GTP-binding protein Era	BA1113:335556-336853	906	857.143	1283.47	1134.83	1809.4	2288.83	866.298	1225.51	1104.54	1594.88	2762.47
fig|6666666.20977.peg.1595	Cytidine deaminase;Ontology_term=KEGG_ENZYME:3.5.4.5	BA1113:335556-336853	399	788.18	1160.59	1071.49	1775.74	2359.16	768.122	1069.39	977.839	1359.42	2736.81
fig|6666666.20977.peg.1596	Diacylglycerol kinase;Ontology_term=KEGG_ENZYME:2.7.1.107	BA1113:336965-337809	387	178.696	89.2842	131.519	134.303	135.48	151.2	89.8282	100.608	179.837	137.331
fig|6666666.20977.peg.1597	Metal-dependent hydrolase YbeY2C involved in rRNA and/or ribosome maturation and assembly	BA1113:336965-337809	480	326.146	185.02	283.356	365.672	343.064	289.542	175.033	206.251	416.642	311.211
fig|6666666.20977.peg.1598	Membrane protein containing HD superfamily hydrolase domain2C YQFF ortholog	BA1113:337809-339963	2154	307.107	242.76	286.802	393.119	347.083	291.807	256.233	226.467	413.051	333.168
fig|6666666.20977.peg.1599	Phosphate starvation-inducible protein PhoH2C predicted ATPase	BA1113:340038-340998	960	1015.45	998.266	617.476	1169.15	758.825	918.245	1050.98	776.839	1182.51	866.167
fig|6666666.20977.peg.16	Protein GerPB2C required for proper assembly of spore coat2C mutations lead to super-dormant spore	BA1108:19052-19286	234	96.9724	1081.01	880.633	1598.43	2366.69	91.8356	948.475	1125.68	762.135	2116.59
fig|6666666.20977.peg.160	hypothetical protein	BA1108:153270-153729	459	18.0858	33.3321	17.007	20.993	14.4024	15.7938	30.1613	39.851	22.988	29.8205
fig|6666666.20977.peg.1600	Stage IV sporulation protein	BA1113:341001-342192	1191	1.62027	8.95772	4.63614	99.0562	116.22	1.8007	7.74438	7.03255	27.5692	107.714
fig|6666666.20977.peg.1601	FIG01225215: hypothetical protein	BA1113:342210-342492	282	0	1.14132	0	153.682	241.992	0	0	0	23.327	184.186
fig|6666666.20977.peg.1602	hypothetical protein	BA1113:342518-342641	123	0	0	0	0	0	0	0	0	0	0
fig|6666666.20977.peg.1603	FIG01232279: hypothetical protein	BA1113:342698-343178	480	1098.88	233.391	538.682	803.016	1048.4	922.214	288.429	348.524	1098.58	998.551
fig|6666666.20977.peg.1604	DUF1432 domain-containing protein	BA1113:343209-344202	993	804.879	147.94	333.091	559.911	664.882	677.483	186.173	204.952	733.476	711.971
fig|6666666.20977.peg.1605	FIG01226563: hypothetical protein	BA1113:344229-345543	1314	122.048	46.3234	71.6958	126.281	145.421	137.623	60.8864	52.2525	105.425	151.74
fig|6666666.20977.peg.1606	Transamidase GatB domain protein	BA1113:345684-346134	450	8308.66	6205.85	9079.13	9354.21	6942.46	7465.25	6683.4	6142.88	11968.9	8247.42
fig|6666666.20977.peg.1607	SSU ribosomal protein S21p	BA1113:346148-346322	174	4373.83	3092.43	4992.09	4441.61	3446.43	4078.51	4032.62	3480.48	6679.86	5039.33
fig|6666666.20977.peg.1608	Sodium-dependent phosphate transporter	BA1113:346504-347434	930	14.5146	23.6188	26.0487	95.858	78.193	15.2509	20.7182	15.8171	47.4703	93.0583
fig|6666666.20977.peg.1609	MiaB family protein2C possibly involved in tRNA or rRNA modification	BA1113:347474-349603	1359	316.136	201.624	255.672	362.364	385.495	328.073	182.129	213.045	410.071	344.977
fig|6666666.20977.peg.161	conserved hypothetical protein	BA1108:153980-154592	612	8.95164	10.6924	12.3275	21.2331	13.3642	8.41398	12.626	8.45617	24.0481	21.7387
fig|6666666.20977.peg.1610	Ribosomal RNA small subunit methyltransferase E;Ontology_term=KEGG_ENZYME:2.1.1.-	BA1113:347474-349603	771	94.7114	58.8047	75.2106	135.849	152.158	102.88	55.1865	72.0095	124.871	163.205
fig|6666666.20977.peg.1611	Ribosomal protein L11 methyltransferase;Ontology_term=KEGG_ENZYME:2.1.1.-	BA1113:349626-350562	936	84.2277	39.9162	66.3042	88.1907	136.822	92.1556	45.0302	46.5377	64.4882	91.3338
fig|6666666.20977.peg.1612	Chaperone protein DnaJ	BA1113:350584-351718	1134	30.2963	11.2855	17.1216	20.6364	25.5329	34.7555	15.4191	17.6203	20.1763	23.8298
fig|6666666.20977.peg.1613	Chaperone protein DnaK	BA1113:351883-353725	1842	1621.61	696.279	741.887	290.146	327.156	1679.33	899.196	1374.99	337.141	298.669
fig|6666666.20977.peg.1614	Heat shock protein GrpE	BA1113:353749-354307	558	812.234	373.363	264.881	114.958	170.39	842.759	530.075	813.963	119.905	143.814
fig|6666666.20977.peg.1615	Heat-inducible transcription repressor HrcA	BA1113:354370-355402	1032	204.531	486.338	253.106	143.481	159.497	257.417	531.294	670.141	120.633	142.319
fig|6666666.20977.peg.1616	Putative coproporphyrinogen III oxidase of BS HemN-type2C oxygen-independent2C in heat shock gene cluster;Ontology_term=KEGG_ENZYME:1.3.99.22	BA1113:355483-356623	1140	45.5867	76.7229	84.4399	101.026	92.8031	54.3136	80.4444	90.8297	150.443	109.526
fig|6666666.20977.peg.1617	Translation elongation factor LepA	BA1113:356737-358576	1839	327.319	255.154	247.441	552.956	396.349	373.363	270.905	192.293	600.697	435.679
fig|6666666.20977.peg.1618	FIG01227686: hypothetical protein	BA1113:358741-359074	333	10.7299	29.5361	22.1951	458.012	407.661	5.04707	41.6971	18.8054	104.125	432.911
fig|6666666.20977.peg.1619	Stage II sporulation protein P	BA1113:359087-360296	1209	6.93613	10.2291	8.08086	65.8147	79.2664	5.56047	10.7217	8.6381	22.4424	75.7418
fig|6666666.20977.peg.162	Alanine racemase;Ontology_term=KEGG_ENZYME:5.1.1.1	BA1108:154775-155957	1182	1.4013	2.19838	1.65993	85.073	124.112	0.908427	2.95982	2.31959	20.0021	123.906
fig|6666666.20977.peg.1620	Endopeptidase spore protease Gpr;Ontology_term=KEGG_ENZYME:3.4.24.78	BA1113:360362-361478	1116	6.37596	13.2004	17.1293	51.66	78.7878	6.52894	13.054	11.6789	27.5151	66.3094
fig|6666666.20977.peg.1621	SSU ribosomal protein S20p	BA1113:361676-361943	267	10168	3391.23	5168.52	4038.98	4560.38	10280	5409.3	3804.15	5275.48	5410.79
fig|6666666.20977.peg.1622	DNA polymerase III delta subunit;Ontology_term=KEGG_ENZYME:2.7.7.7	BA1113:362077-363097	1020	31.627	17.9017	39.8176	111.053	107.954	29.7149	21.4648	26.1644	94.38	156.449
fig|6666666.20977.peg.1623	FIG01225993: hypothetical protein	BA1113:363335-363470	135	1550.78	723.248	800.472	1647.04	2444.4	1357.19	796.952	971.469	1267.2	2694.8
fig|6666666.20977.peg.1624	Late competence protein ComEC2C DNA transport	BA1113:363509-366399	2328	38.5434	53.5862	69.443	123.808	113.773	33.9242	51.5925	48.1964	113.723	139.473
fig|6666666.20977.peg.1625	dCMP deaminase%3B Late competence protein ComEB;Ontology_term=KEGG_ENZYME:3.5.4.12	BA1113:363509-366399	570	88.0643	103.036	94.1372	116.238	96.6946	62.8907	103.06	72.7101	171.893	108.097
fig|6666666.20977.peg.1626	Late competence protein ComEA2C DNA receptor	BA1113:366464-367094	630	5.46806	10.81	17.9127	17.7878	18.5017	5.19325	10.8038	13.5398	23.9683	26.1757
fig|6666666.20977.peg.1627	Late competence protein ComER2C proline oxidase;Ontology_term=KEGG_ENZYME:1.5.1.2	BA1113:367184-368033	849	11.9	28.8286	38.9666	1684.05	2033.48	6.21594	26.062	30.9407	190.314	1917.92
fig|6666666.20977.peg.1628	FIG145533: Methyltransferase;Ontology_term=KEGG_ENZYME:2.1.1.-	BA1113:368080-369177	744	169.231	191.915	259.935	617.261	601.93	160.77	125.326	132.988	574.917	583.35
fig|6666666.20977.peg.1629	Iojap protein	BA1113:368080-369177	357	139.285	128.277	158.508	525.417	422.154	113.032	104.958	95.2915	404.162	407.991
fig|6666666.20977.peg.163	Zinc-containing alcohol dehydrogenase superfamily( EC:1.1.1.90 );Ontology_term=KEGG_ENZYME:1.1.1.90	BA1108:156036-157149	1113	36.4976	11.9314	15.4013	64.8612	132.696	43.4802	12.7145	11.7161	36.4257	133.845
fig|6666666.20977.peg.1630	Hydrolase (HAD superfamily)2C YqeK	BA1113:369189-370312	564	106.54	108.101	151.177	419.151	436.126	101.719	87.0696	78.3929	351.625	377.811
fig|6666666.20977.peg.1631	Nicotinate-nucleotide adenylyltransferase;Ontology_term=KEGG_ENZYME:2.7.7.18	BA1113:369189-370312	570	64.0194	36.4204	75.3879	220.89	261.179	52.5753	27.3611	26.6604	204.016	183.345
fig|6666666.20977.peg.1632	FIG004454: RNA binding protein	BA1113:370325-371452	291	50.2831	16.8775	48.5389	127.103	149.57	58.375	10.5526	10.3569	118.425	146.605
fig|6666666.20977.peg.1633	Shikimate 5-dehydrogenase I alpha;Ontology_term=KEGG_ENZYME:1.1.1.25	BA1113:370325-371452	843	56.1544	23.7486	41.1507	125.152	123.309	59.1928	17.5318	21.9754	122.082	91.2516
fig|6666666.20977.peg.1634	GTP-binding protein YqeH2C required for biogenesis of 30S ribosome subunit	BA1113:371473-372574	1101	75.3451	38.7815	72.431	170.564	158.822	65.363	31.0411	33.2288	171.823	142.079
fig|6666666.20977.peg.1635	FIG001553: Hydrolase2C HAD subfamily IIIA	BA1113:372576-373107	531	90.5317	70.8013	76.4898	173.398	113.879	70.9618	62.1473	37.6171	144.016	130.621
fig|6666666.20977.peg.1636	FIG01226299: hypothetical protein	BA1113:373460-373601	141	156.865	2144.92	950.496	797.929	268.109	38.0859	1543.82	2004.05	1955.21	805.782
fig|6666666.20977.peg.1637	hypothetical protein	BA1113:373737-373887	150	110.718	4284.46	2279.79	2092.81	1501.4	88.143	3663.24	5013.23	5370.64	2118.9
fig|6666666.20977.peg.1638	unknown	BA1113:373965-374709	744	37.3762	912.892	519.332	718.721	293.101	30.8641	878.335	899.118	1229.07	572.498
fig|6666666.20977.peg.1639	Peptidoglycan N-acetylglucosamine deacetylase;Ontology_term=KEGG_ENZYME:3.5.1.-	BA1113:374765-375506	741	15.2394	251.593	191.539	497.092	239.085	13.8935	264.888	272.223	561.647	414.829
fig|6666666.20977.peg.164	transcriptional regulator	BA1108:157361-158021	660	7.32212	11.4093	8.2327	38.1791	66.8807	6.76324	9.14089	8.18925	29.1174	46.9221
fig|6666666.20977.peg.1640	hypothetical protein( EC:3.1.- )	BA1113:375672-376794	1122	701.106	688.045	509.947	1107.88	452.436	506.018	540.999	356.422	977.453	733.185
fig|6666666.20977.peg.1641	RNA polymerase sporulation specific sigma factor SigK	BA1113:377028-377754	726	6.00616	50.8847	52.2701	145.543	215.358	5.23391	49.7404	46.516	114.504	209.395
fig|6666666.20977.peg.1642	Hypothetical protein2C CF-22 family	BA1113:377879-378398	519	15.2209	11.0799	6.753	7.32257	7.51633	16.8356	16.0862	9.13379	9.0515	14.0476
fig|6666666.20977.peg.1643	hypothetical protein	BA1113:378620-378734	114	0	0	0	0	0	0	0	0	0	0
fig|6666666.20977.peg.1644	hypothetical protein	BA1113:378735-379152	417	4.45841	5.07962	9.71342	11.7683	7.33684	6.00952	8.99893	3.37448	6.20971	10.013
fig|6666666.20977.peg.1645	hypothetical protein	BA1113:379184-379610	426	11.9302	8.32594	7.48182	3.57828	6.52703	7.89696	11.5606	4.88245	7.61197	11.4602
fig|6666666.20977.peg.1646	hypothetical protein	BA1113:379745-379877	132	0	0	0	201.962	76.3979	0	0	0	0	96.7212
fig|6666666.20977.peg.1647	hypothetical protein	BA1113:379924-380116	192	57.7634	13.4327	48.4174	68.3257	23.7367	32.8315	13.6334	31.1605	29.7518	10.9198
fig|6666666.20977.peg.1648	Peptidoglycan N-acetylglucosamine deacetylase;Ontology_term=KEGG_ENZYME:3.5.1.-	BA1113:380213-381626	1413	36.4327	23.3463	24.627	25.6836	18.2353	40.2962	27.326	16.6573	23.348	18.4492
fig|6666666.20977.peg.1649	hypothetical protein	BA1113:381780-382891	555	77.5297	80.5685	41.4563	40.0555	23.2574	64.3596	64.1806	48.5727	76.0773	38.9198
fig|6666666.20977.peg.165	Kelch-like protein 8	BA1108:158109-159630	1521	6.2805	5.57392	5.51837	12.9359	22.8938	7.08099	7.697	5.41441	13.8477	19.7568
fig|6666666.20977.peg.1650	acetyltransferase2C GNAT family protein	BA1113:381780-382891	603	81.4524	69.5249	61.8844	64.725	55.8589	65.3641	89.9808	47.3201	89.4343	72.5852
fig|6666666.20977.peg.1651	Chain A2C Solution Structure Of Bacteriocin As-48	BA1113:383179-383506	327	24288.1	7348.2	15230.2	2871.42	3849.87	21306	13545.8	12129	11218.8	4310.72
fig|6666666.20977.peg.1652	BacB protein	BA1113:383574-385344	1770	126.889	63.0006	83.349	161.657	141.118	137.46	94.5427	42.5167	150.697	193.329
fig|6666666.20977.peg.1653	AS-48C protein	BA1113:385345-385846	501	154.927	38.8454	70.8962	148.86	138.66	136.147	55.024	39.3715	196.667	156.631
fig|6666666.20977.peg.1654	hypothetical protein	BA1113:385867-387074	546	216.544	64.2944	109.555	186.531	158.721	192.493	81.3059	50.1099	213.848	168.43
fig|6666666.20977.peg.1655	copper transport ATP-binding protein NosF	BA1113:385867-387074	669	861.008	292.234	419.212	563.831	614.514	612.124	303.619	220.711	1029.1	560.079
fig|6666666.20977.peg.1656	FIG01241200: hypothetical protein	BA1113:387126-387420	294	314.516	63.7839	1778.2	10050.2	37673.3	233.287	84.3467	181.962	458.279	48431.7
fig|6666666.20977.peg.1657	conserved hypothetical protein	BA1113:387603-387921	318	321.521	58.3578	134.247	345.257	773.257	301.268	93.1464	58.3855	304.185	849.54
fig|6666666.20977.peg.1658	FIG01239826: hypothetical protein	BA1113:387957-388170	213	577.574	171.338	363.233	587.624	1105.31	485.917	187.885	133.509	674.146	1422.66
fig|6666666.20977.peg.1659	Arabinose-proton symporter	BA1113:388411-389752	1341	20.0525	18.1425	56.0954	42.6057	63.659	15.347	18.6996	16.5044	41.9414	61.6078
fig|6666666.20977.peg.166	Flagellin protein FlaA	BA1108:159860-160763	903	1527.44	113.689	212.032	37.2976	93.0112	2483.64	272.827	214.725	131.026	95.074
fig|6666666.20977.peg.1660	L-arabinose isomerase;Ontology_term=KEGG_ENZYME:5.3.1.4	BA1113:389836-391258	1422	1.6954	3.45202	10.5819	9.08105	16.3689	2.1992	2.96116	2.20499	6.72922	11.2064
fig|6666666.20977.peg.1661	L-ribulose-5-phosphate 4-epimerase;Ontology_term=KEGG_ENZYME:5.1.3.4	BA1113:391275-393599	705	0.892418	1.16009	3.47106	5.5362	6.65427	0	1.35534	0.775645	1.77394	3.41089
fig|6666666.20977.peg.1662	Ribulokinase;Ontology_term=KEGG_ENZYME:2.7.1.16	BA1113:391275-393599	1626	0.808901	4.4925	11.4857	11.6938	13.0381	0.719701	2.78965	2.93823	8.62136	9.21417
fig|6666666.20977.peg.1663	Transcriptional repressor of arabinoside utilization operon2C GntR family	BA1113:393871-394984	1113	15.5522	19.2739	20.1028	46.5511	35.626	14.9115	20.7247	15.5238	55.6346	46.1646
fig|6666666.20977.peg.1664	Beta-lactamase class C and other penicillin binding proteins	BA1113:394989-396006	1017	41.5284	33.4479	42.1309	63.6877	50.7943	41.0042	29.7616	36.2057	59.1798	58.9449
fig|6666666.20977.peg.1665	Transcriptional regulator MarR family	BA1113:396016-396472	456	20.8342	17.9376	13.8668	28.1226	26.204	15.0255	12.8825	16.0117	29.5341	33.371
fig|6666666.20977.peg.1666	2-hydroxychromene-2-carboxylate isomerase/DsbA-like thioredoxin domain	BA1113:396566-397292	726	42.0431	64.2754	77.8491	111.219	46.025	29.976	48.4371	68.4058	154.946	67.5202
fig|6666666.20977.peg.1667	6-phospho-3-hexuloisomerase	BA1113:397441-398628	558	16.7471	12.5204	8.8697	16.9736	18.8139	14.7612	8.46866	7.85403	13.7538	15.7604
fig|6666666.20977.peg.1668	D-arabino-3-hexulose 6-phosphate formaldehyde lyase	BA1113:397441-398628	633	9.82888	4.56418	3.69286	8.99503	7.70762	11.7509	5.23529	4.78281	7.64227	7.24143
fig|6666666.20977.peg.1669	Transcriptional regulator HxlR2C formaldehyde assimilation	BA1113:398966-399317	351	37.0662	43.2814	35.1718	59.4898	45.9214	33.1932	40.8148	36.9273	70.5041	57.8222
fig|6666666.20977.peg.167	Flagellin protein FlaA	BA1108:161037-161958	921	1950.13	159.413	382.016	64.3602	163.545	3235.55	311.184	525.845	254.587	147.025
fig|6666666.20977.peg.1670	para-nitrobenzyl esterase	BA1113:399399-400269	870	48.1848	53.6151	50.949	54.0159	44.2412	52.9256	55.0079	47.7789	71.2579	52.1837
fig|6666666.20977.peg.1671	hypothetical protein	BA1113:400322-400700	378	45.6665	50.8564	36.5356	61.6988	59.3149	51.5777	41.8629	24.0755	50.7329	70.9922
fig|6666666.20977.peg.1672	FIG01235126: hypothetical protein	BA1113:400718-401066	348	23.0535	19.1741	22.0348	22.8201	37.2195	24.5637	21.8243	28.1653	22.3253	35.124
fig|6666666.20977.peg.1673	hypothetical protein	BA1113:401570-402047	477	7.50549	7.32773	9.26748	4.92559	14.4378	11.7855	7.1837	4.518	8.09394	12.0125
fig|6666666.20977.peg.1674	hypothetical protein	BA1113:402086-402770	684	9.99414	10.8715	12.6597	9.5188	14.6607	10.0495	9.41179	9.95863	12.6737	11.2489
fig|6666666.20977.peg.1675	hypothetical protein	BA1113:402793-403402	609	21.3068	31.4488	31.5687	17.989	22.8461	26.0231	26.5341	29.0114	25.1487	16.678
fig|6666666.20977.peg.1676	hypothetical protein	BA1113:403458-404088	630	5.72844	10.5398	8.78738	6.46829	6.86355	10.3865	9.4863	5.71679	8.28532	6.29541
fig|6666666.20977.peg.1677	hypothetical protein	BA1113:404112-404496	384	6.33197	8.82117	1.50829	2.88479	8.50846	10.1422	4.64426	5.84882	4.5952	5.80506
fig|6666666.20977.peg.1678	hypothetical protein	BA1113:404561-404804	243	10.477	5.24213	7.00376	4.44294	13.5422	9.44837	7.05377	11.1836	3.97391	13.0034
fig|6666666.20977.peg.1679	hypothetical protein	BA1113:404851-405610	759	3.84286	4.84313	7.0755	3.51106	4.87494	5.83376	6.14504	4.6953	4.59356	3.60993
fig|6666666.20977.peg.168	Flagellin protein FlaA	BA1108:162171-163044	873	676.73	33.4755	91.8333	86.4255	125.359	1142.64	59.5623	78.4388	102.012	135.825
fig|6666666.20977.peg.1680	FIG01226442: hypothetical protein	BA1113:405664-406321	657	2.7017	1.78582	1.91192	4.57399	7.32131	2.72226	3.23185	1.70481	1.67438	20.95
fig|6666666.20977.peg.1681	DNA gyrase subunit A;Ontology_term=KEGG_ENZYME:5.99.1.3	BA1113:406458-406935	477	1.5801	2.84967	4.11888	1.97024	6.31653	3.05549	3.19276	0.9036	2.24832	12.0125
fig|6666666.20977.peg.1682	Probable beta-lactamase ybxI precursor;Ontology_term=KEGG_ENZYME:3.5.2.6	BA1113:407066-407897	831	62.4069	1465.97	615.682	105.412	35.1114	40.5205	1650.66	1382.89	202.744	57.8212
fig|6666666.20977.peg.1683	Butyryl-CoA dehydrogenase;Ontology_term=KEGG_ENZYME:1.3.99.2	BA1113:407970-409140	1170	227.519	12.2369	21.9946	33.9173	42.551	204.506	23.1267	12.5659	38.7473	48.4997
fig|6666666.20977.peg.1684	Probable amino-acid ABC transporter ATP-binding protein HI1078	BA1113:409260-411601	789	52.1061	5.60797	10.958	17.8757	25.1642	49.2829	11.2955	12.731	8.29596	23.0492
fig|6666666.20977.peg.1685	amino acid ABC superfamily ATP binding cassette transporter2C binding protein	BA1113:409260-411601	861	52.089	2.15122	4.22807	9.79685	14.8098	52.0971	2.61255	1.40009	5.65918	20.183
fig|6666666.20977.peg.1686	polar amino acid ABC transporter2C inner membrane subunit	BA1113:409260-411601	699	79.4427	3.7548	12.8757	22.6831	40.6444	58.3085	8.22596	4.96834	11.0237	31.0511
fig|6666666.20977.peg.1687	ABC-type amino acid transport system permease component	BA1113:411613-412327	714	88.1732	9.81027	16.4915	27.2105	44.5394	62.0258	14.2134	10.1702	13.4529	43.039
fig|6666666.20977.peg.1688	Catalase;Ontology_term=KEGG_ENZYME:1.11.1.6	BA1113:412362-413193	831	10.2513	3.37436	3.26004	516.585	938.921	10.3796	4.737	3.76411	84.936	969.652
fig|6666666.20977.peg.1689	22C3-butanediol dehydrogenase2C R-alcohol forming2C (R)- and (S)-acetoin-specific;Ontology_term=KEGG_ENZYME:1.1.1.4	BA1113:413322-414363	1041	4812.37	232.192	258.706	159.972	190.025	5874.2	284.639	315.425	211.594	146.219
fig|6666666.20977.peg.169	Flagellin protein FlaA	BA1108:163333-164155	822	6509.98	2507.24	1977.98	347.821	236.441	6717.7	3553.94	2302.03	440.389	195.893
fig|6666666.20977.peg.1690	FIG01248401: hypothetical protein	BA1113:414433-415654	1221	2.58508	2.35158	2.32357	1.80702	1.55157	1.49903	2.73501	2.36473	1.91233	2.443
fig|6666666.20977.peg.1691	Oxidoreductase2C short chain dehydrogenase/reductase family	BA1113:416028-416778	750	14.1764	39.1374	25.5579	18.0895	11.7897	13.6746	29.7536	32.1868	30.0984	13.619
fig|6666666.20977.peg.1692	Alcohol dehydrogenase;Ontology_term=KEGG_ENZYME:1.1.1.1	BA1113:416972-419605	1200	20.8775	36.8362	36.0192	16.4576	18.7376	19.6331	30.2391	32.1738	37.6048	18.3321
fig|6666666.20977.peg.1693	Na(+)-linked D-alanine glycine permease	BA1113:416972-419605	1437	4.28093	8.47876	7.81132	7.70697	8.35472	4.86334	7.92807	5.33817	11.82	11.192
fig|6666666.20977.peg.1694	transcriptional regulator2C LysR family	BA1113:419741-420635	894	105.913	143.162	126.882	133.01	65.3612	96.6567	136.056	105.933	155.2	104.43
fig|6666666.20977.peg.1695	ABC-2	BA1113:420773-423054	1122	41.6142	32.0776	49.2927	69.9247	62.7153	40.9949	42.5646	22.6299	74.9719	67.9522
fig|6666666.20977.peg.1696	hypothetical protein	BA1113:420773-423054	1167	17.1899	11.9019	20.8361	35.194	37.9076	19.103	13.822	11.9113	29.8551	48.0405
fig|6666666.20977.peg.1697	ABC transporter2C ATP-binding protein	BA1113:423073-424018	945	7.6503	5.74977	11.0848	12.8826	20.2209	9.3452	9.14821	6.95286	13.1969	18.5606
fig|6666666.20977.peg.1698	Threonine dehydrogenase and related Zn-dependent dehydrogenases	BA1113:424227-425520	1293	575.408	857.951	890.23	421.502	323.533	539.369	949.709	849.611	1084.44	402.758
fig|6666666.20977.peg.1699	hypothetical protein	BA1113:425543-425672	129	0	0	0	0	0	0	0	0	0	0
fig|6666666.20977.peg.17	Protein GerPA2C required for proper assembly of spore coat2C mutations lead to super-dormant spore	BA1108:19300-19522	222	66.8782	815.126	674.768	1374.79	1782.28	64.1484	588.082	764.818	616.716	1642.32
fig|6666666.20977.peg.170	FIG01239649: hypothetical protein	BA1108:164187-165657	1470	27.2042	12.0617	32.7848	148.725	193.617	36.6016	10.6683	22.0839	42.0576	159.301
fig|6666666.20977.peg.1700	putative SAM dependent methyltransferase YrrH	BA1113:425870-426473	603	328.58	39.6465	98.5833	106.039	188.206	309.329	48.214	40.2861	53.8495	91.9648
fig|6666666.20977.peg.1701	conserved hypothetical protein2C putative	BA1113:426740-426866	126	0	0	0	177.72	266.756	0	0	0	141.315	172.154
fig|6666666.20977.peg.1702	FIG01237872: hypothetical protein	BA1113:426909-427038	129	633.559	452.115	759.966	662.861	1298.49	881.83	227.852	335.949	423.75	1148.49
fig|6666666.20977.peg.1703	Uncharacterized protein yrzI	BA1113:427233-427368	135	124.062	131.5	0	156.861	357.718	118.016	0	0	126.72	374.278
fig|6666666.20977.peg.1704	FIG01228109: hypothetical protein	BA1113:427813-428110	297	70.7146	27.106	44.7878	155.978	262.325	66.4358	43.1391	38.3923	56.8694	205.492
fig|6666666.20977.peg.1705	Cystathionine gamma-lyase;Ontology_term=KEGG_ENZYME:4.4.1.1	BA1113:428116-429265	1149	43.4722	13.8896	24.6586	81.5606	142.22	40.1225	19.8326	14.8108	11.6439	139.846
fig|6666666.20977.peg.1706	Cystathionine beta-synthase;Ontology_term=KEGG_ENZYME:4.2.1.22	BA1113:429266-430190	924	31.309	8.04545	13.6389	46.9541	73.7601	24.8075	9.08745	7.88004	6.78533	86.5748
fig|6666666.20977.peg.1707	5'-methylthioadenosine nucleosidase / S-adenosylhomocysteine nucleosidase;Ontology_term=KEGG_ENZYME:3.2.2.16,KEGG_ENZYME:3.2.2.9	BA1113:430236-430932	696	95.569	69.1555	90.0701	56.3362	83.3221	78.0277	54.2391	86.7863	103.661	65.9315
fig|6666666.20977.peg.1708	SAM-dependent methlytransferase YrrT	BA1113:430947-431589	642	23.5851	5.52948	9.8732	17.3212	36.6275	19.9539	5.90339	7.03685	7.49254	39.0564
fig|6666666.20977.peg.1709	FIG01225496: hypothetical protein	BA1113:431743-431983	240	70.9066	80.0416	55.953	106.447	94.546	68.8034	67.9607	34.8473	130.271	121.794
fig|6666666.20977.peg.171	hypothetical protein	BA1108:165688-165862	174	0	0	10.4656	0	23.7685	0	0	0	0	0
fig|6666666.20977.peg.1710	hypothetical protein	BA1113:432119-432734	615	57.6486	70.1446	63.3063	245.658	249.399	75.5036	75.7793	51.6377	119.1	199.791
fig|6666666.20977.peg.1711	Cell division protein FtsI [Peptidoglycan synthetase];Ontology_term=KEGG_ENZYME:2.4.1.129	BA1113:432852-434595	1743	26.7893	18.5118	23.7575	126.001	144.243	32.6277	22.4688	20.0008	38.0929	142.732
fig|6666666.20977.peg.1712	Transcription elongation factor GreA	BA1113:434645-435119	474	826.874	501.227	520.715	478.748	384.656	784.86	394.292	339.478	596.936	488.898
fig|6666666.20977.peg.1713	Uridine kinase [C1];Ontology_term=KEGG_ENZYME:2.7.1.48	BA1113:435752-436385	633	142.519	127.529	204.114	170.906	172.236	152.476	138.997	131.228	215.453	164.578
fig|6666666.20977.peg.1714	peptidase2C U32 family large subunit [C1]	BA1113:436392-437661	1269	92.8244	66.3283	104.096	113.719	108.404	102.462	73.5327	81.1541	130.386	92.7364
fig|6666666.20977.peg.1715	peptidase2C U32 family small subunit [C1]	BA1113:437681-439273	930	25.7517	18.0806	26.0487	35.5602	39.4552	40.0335	16.2899	14.7263	38.791	40.85
fig|6666666.20977.peg.1716	FIG011945: O-methyltransferase family protein	BA1113:437681-439273	666	13.4988	18.7832	12.5078	36.5063	49.1981	25.3839	16.1042	9.48459	23.2787	45.1183
fig|6666666.20977.peg.1717	FIG004453: protein YceG like	BA1113:439485-440568	1083	126.483	117.973	94.9916	178.15	128.453	123.537	129.134	83.8056	224.513	129.005
fig|6666666.20977.peg.1718	3-ketoacyl-CoA thiolase @ Acetyl-CoA acetyltransferase;Ontology_term=KEGG_ENZYME:2.3.1.16,KEGG_ENZYME:2.3.1.9	BA1113:440641-443741	1089	9.91274	3.63304	11.1503	20.8667	23.9817	8.0099	3.91502	8.26561	34.7612	24.6771
fig|6666666.20977.peg.1719	Long-chain-fatty-acid--CoA ligase;Ontology_term=KEGG_ENZYME:6.2.1.3	BA1113:440641-443741	1458	16.9336	14.571	25.2931	48.647	50.5701	15.063	21.444	23.0401	67.0535	44.151
fig|6666666.20977.peg.172	Methyl-accepting chemotaxis-like protein (chemotaxis sensory transducer)	BA1108:165878-166703	825	28.1361	20.433	41.1324	247.666	306.427	27.8017	24.4569	28.0681	45.7498	283.911
fig|6666666.20977.peg.1720	Substrate-specific component BioY of biotin ECF transporter	BA1113:440641-443741	567	13.9333	13.174	28.3447	35.7853	29.8217	9.38912	22.9775	25.4674	59.9261	39.2608
fig|6666666.20977.peg.1721	Ortholog of S. aureus MRSA252 (BX571856) SAR1694	BA1113:443897-444182	285	567.688	789.93	649.839	565.757	388.143	525.697	662.037	607.388	847.407	455.084
fig|6666666.20977.peg.1722	Putative Holliday junction resolvase;Ontology_term=KEGG_ENZYME:3.1.-.-	BA1113:444197-444614	417	292.273	357.605	301.116	271.91	221.234	231.094	383.454	323.387	407.583	205.892
fig|6666666.20977.peg.1723	Hypothetical protein possible functionally linked with Alanyl-tRNA synthetase	BA1113:444617-444896	279	447.135	558.468	469.264	583.712	488.244	380.72	649.321	489.68	614.384	387.454
fig|6666666.20977.peg.1724	Alanyl-tRNA synthetase;Ontology_term=KEGG_ENZYME:6.1.1.7	BA1113:444973-447613	2640	18.2998	25.2483	34.9982	28.8673	40.3113	18.991	34.7762	30.4888	26.9894	30.5724
fig|6666666.20977.peg.1725	UPF0118 membrane protein YrrI	BA1113:447940-449005	1065	0.52893	0.27637	2.05151	118.959	117.528	0.440721	2.41269	1.3889	6.90129	128.242
fig|6666666.20977.peg.1726	Glutamate transport ATP-binding protein	BA1113:449229-449958	729	1.91998	2.44167	3.0415	938.83	1082.92	1.65626	2.80827	0.989635	161.364	1028.23
fig|6666666.20977.peg.1727	Glutamine ABC transporter2C periplasmic glutamine-binding protein (TC 3.A.1.3.2)	BA1113:449972-450782	810	3.1595	5.2289	8.18315	1168.98	1223.65	2.26874	4.89481	4.96799	221.98	1140.28
fig|6666666.20977.peg.1728	Glutamate transport membrane-spanning protein	BA1113:450866-451520	654	2.22451	3.594	5.77243	464.618	537.541	1.36972	3.75264	2.57313	86.4983	417.231
fig|6666666.20977.peg.1729	Glutamate transport membrane-spanning protein	BA1113:451535-452186	651	5.22366	13.6916	10.9736	681.951	698.076	5.5137	9.81896	5.46618	133.97	576.931
fig|6666666.20977.peg.173	FIG01252424: hypothetical protein	BA1108:166742-167114	372	289.891	285.096	526.119	2122.01	2167.64	257.774	338.53	433.935	528.82	2409.38
fig|6666666.20977.peg.1730	FIG01231305: hypothetical protein	BA1113:452224-452356	132	0	0	115.187	11915.8	14057.2	0	0	129.848	486.791	23600
fig|6666666.20977.peg.1731	hypothetical protein	BA1113:452376-452568	192	8.88668	13.4327	36.3131	2021.3	4272.61	18.7609	9.08895	22.2575	109.09	3226.81
fig|6666666.20977.peg.1732	BH1264 unknown conserved protein in B. subtilis	BA1113:452581-453040	459	5.0472	7.79191	57.6043	2595.25	7039.9	5.10975	8.49615	22.5662	110.151	5212.19
fig|6666666.20977.peg.1733	RecD-like DNA helicase YrrC	BA1113:453325-455710	2385	78.2219	40.4054	54.9223	147.772	151.649	90.2912	53.1109	52.5597	140.414	124.594
fig|6666666.20977.peg.1734	hypothetical protein	BA1113:455729-456383	654	48.1977	23.6177	25.6553	96.9744	82.7423	59.72	35.2748	34.5943	104.472	81.4954
fig|6666666.20977.peg.1735	tRNA (5-methylaminomethyl-2-thiouridylate)-methyltransferase;Ontology_term=KEGG_ENZYME:2.1.1.61	BA1113:456444-457563	1119	326.501	158.031	177.025	479.481	307.984	408.903	142.377	139.848	544.864	302.299
fig|6666666.20977.peg.1736	Cysteine desulfurase;Ontology_term=KEGG_ENZYME:2.8.1.7	BA1113:457657-458800	1143	256.628	130.228	145.109	452.143	315.136	344.176	153.243	124.186	392.164	336.41
fig|6666666.20977.peg.1737	Iron-sulfur cluster regulator IscR	BA1113:458818-459238	420	153.11	79.7777	76.72	360.187	240.234	206.643	88.867	68.3404	235.227	270.718
fig|6666666.20977.peg.1738	Uncharacterized ATPase (AAA family) associated with cysteine desulfurase	BA1113:459444-460710	1266	58.9298	163.909	83.9252	120.695	102.134	60.8326	144.413	117.908	152.986	115.448
fig|6666666.20977.peg.1739	HesA/MoeB/ThiF family protein related to EC-YgdL	BA1113:460742-461507	765	33.0292	88.7911	80.6565	177.213	81.3373	34.6444	104.814	44.6189	173.439	110.765
fig|6666666.20977.peg.174	YmaC	BA1108:167358-168557	624	60.4357	158.018	166.843	65.2382	54.1352	50.5854	218.193	178.963	118.471	86.6335
fig|6666666.20977.peg.1740	Aspartyl-tRNA synthetase;Ontology_term=KEGG_ENZYME:6.1.1.12	BA1113:461857-463642	1785	238.361	154.315	165.041	77.4153	123.69	230.69	187.984	173.953	127.393	85.1743
fig|6666666.20977.peg.1741	Histidyl-tRNA synthetase;Ontology_term=KEGG_ENZYME:6.1.1.21	BA1113:463654-464929	1275	92.1016	59.0345	45.274	38.1821	68.596	87.7682	67.3879	59.9723	53.2009	44.5434
fig|6666666.20977.peg.1742	YrzK	BA1113:465300-465471	171	490.269	198.374	116.777	444.508	289.653	576.269	210.038	88.8128	360.778	691.422
fig|6666666.20977.peg.1743	N-acetylmuramoyl-L-alanine amidase;Ontology_term=KEGG_ENZYME:3.5.1.28	BA1113:465608-467189	1581	310.584	772.069	482.856	343.652	219.723	305.289	518.346	395.831	619.507	304.413
fig|6666666.20977.peg.1744	D-tyrosyl-tRNA(Tyr) deacylase	BA1113:467282-467726	444	349.438	327.218	322.647	351.385	362.1	310.66	284.158	272.047	579.272	315.541
fig|6666666.20977.peg.1745	GTP pyrophosphokinase2C (p)ppGpp synthetase I;Ontology_term=KEGG_ENZYME:2.7.6.5	BA1113:467744-469955	2211	154.769	161.055	141.558	202.619	188.64	167.342	156.448	136.326	271.11	172.793
fig|6666666.20977.peg.1746	Adenine phosphoribosyltransferase;Ontology_term=KEGG_ENZYME:2.4.2.7	BA1113:470097-470610	513	228.215	124.405	170.076	559.66	411.543	229.802	118.902	109.109	415.514	381.151
fig|6666666.20977.peg.1747	Single-stranded-DNA-specific exonuclease RecJ;Ontology_term=KEGG_ENZYME:3.1.-.-	BA1113:470633-472967	2334	128.826	60.1027	89.9048	260.263	201.082	146.072	72.4359	56.0306	175.924	200.977
fig|6666666.20977.peg.1748	unknown	BA1113:473048-473405	357	202.958	2213.11	1278.52	142.387	109.113	150.223	2129.24	1376.52	305.77	163.53
fig|6666666.20977.peg.1749	trkA domain protein	BA1113:473504-473993	489	15.1853	23.8843	32.6415	61.5109	76.7771	13.4278	19.9479	18.6921	74.3149	95.7683
fig|6666666.20977.peg.175	Phage-like element PBSX protein xkdA	BA1108:167358-168557	585	77.269	411.764	317.697	45.3293	17.8968	74.9898	407.524	371.702	94.093	39.7347
fig|6666666.20977.peg.1750	Protein-export membrane protein SecD (TC 3.A.5.1.1) / Protein-export membrane protein SecF (TC 3.A.5.1.1)	BA1113:474193-476422	2229	638.061	307.611	388.986	562.902	417.954	717.596	351.667	247.689	730.488	495.262
fig|6666666.20977.peg.1751	FIG01227478: hypothetical protein	BA1113:476463-476760	297	237.043	58.2277	59.278	134.594	119.952	229.802	79.2556	59.2338	101.228	186.811
fig|6666666.20977.peg.1752	Stage V sporulation protein B	BA1113:476876-478427	1551	3.41275	8.40207	9.91323	272.649	238.472	3.98493	8.48051	8.99427	59.0135	209.958
fig|6666666.20977.peg.1753	Ortholog yrbG2C yetE2C ykjA2C ydfS2C ydfR B.subtilis	BA1113:478428-479091	663	5.33613	4.53566	12.5862	213.486	221.371	2.68854	10.0662	7.29723	40.7854	193.323
fig|6666666.20977.peg.1754	FIG01228422: hypothetical protein	BA1113:479256-479634	378	1.77922	4.84347	10.1056	727.005	618.088	3.91729	5.98042	8.02517	207.667	552.992
fig|6666666.20977.peg.1755	Preprotein translocase subunit YajC (TC 3.A.5.1.1)	BA1113:479683-479950	267	1365.9	221.77	717.364	820.81	708.838	979.592	259.986	476.947	905.269	680.242
fig|6666666.20977.peg.1756	tRNA-guanine transglycosylase;Ontology_term=KEGG_ENZYME:2.4.2.29	BA1113:479997-481143	1146	80.7948	76.1223	93.3061	305.233	244.78	79.0132	53.5422	72.1596	249.681	211.502
fig|6666666.20977.peg.1757	S-adenosylmethionine:tRNA ribosyltransferase-isomerase;Ontology_term=KEGG_ENZYME:5.-.-.-	BA1113:481174-482203	1029	125.854	195.276	220.494	410.135	299.041	133.68	135.388	181.066	404.318	252.181
fig|6666666.20977.peg.1758	FIG01226768: hypothetical protein	BA1113:482237-483435	201	75.2896	176.457	136.131	279.959	177.821	95.2265	113.256	175.095	233.384	176.607
fig|6666666.20977.peg.1759	Holliday junction DNA helicase RuvB	BA1113:482237-483435	1005	142.288	282.268	257.584	348.909	215.095	158.52	220.85	236.576	386.82	200.419
fig|6666666.20977.peg.176	N-acetylmuramoyl-L-alanine amidase	BA1108:168622-169888	1146	57.7798	256.105	294.008	80.3166	110.896	59.2263	306.271	258.077	106.358	166.755
fig|6666666.20977.peg.1760	Holliday junction DNA helicase RuvA	BA1113:483446-484088	642	116.911	204.591	143.161	232.104	135.464	98.3642	170.685	174.162	201.146	145.574
fig|6666666.20977.peg.1761	bypass-of-forespore protein C2C putative	BA1113:484199-484712	513	6.69149	18.9153	18.337	713.61	1040.54	3.11595	16.7318	15.7602	50.0861	1013.42
fig|6666666.20977.peg.1762	FIG01233476: hypothetical protein	BA1113:484938-485583	645	104.313	268.693	121.63	270.64	222.108	112.81	231.298	131.687	203.563	267.793
fig|6666666.20977.peg.1763	conserved hypothetical protein	BA1113:485615-485798	183	1314.45	1601.34	584.464	87.5713	84.1996	977.23	1391.54	940.556	359.415	76.7261
fig|6666666.20977.peg.1764	FIG01241671: hypothetical protein	BA1113:485990-486140	150	287.866	506.764	499.681	311.093	242.874	198.322	396.657	668.431	727.03	214.572
fig|6666666.20977.peg.1765	Thiamin biosynthesis protein ThiC	BA1113:486171-488067	1896	12.7448	378.847	62.35	76.0983	146.623	13.1165	1272.62	288.816	833.983	52.8828
fig|6666666.20977.peg.1766	FIG01227276: hypothetical protein	BA1113:488406-489039	633	2.32789	6.44355	16.45	616.802	504.552	2.29287	4.97353	9.86455	384.465	331.46
fig|6666666.20977.peg.1767	Sporulation cortex protein coxA	BA1113:489085-489706	621	1.59427	2.20562	12.7631	903.108	2209.61	2.64946	1.07553	7.05902	77.6087	1965.48
fig|6666666.20977.peg.1768	Gamma-aminobutyrate:alpha-ketoglutarate aminotransferase;Ontology_term=KEGG_ENZYME:2.6.1.19	BA1113:489839-491030	1191	4.86082	17.1891	26.1717	1504.02	2288.99	4.24451	12.3206	21.2329	355.905	1701.83
fig|6666666.20977.peg.1769	Quinolinate synthetase;Ontology_term=KEGG_ENZYME:2.5.1.72	BA1113:491161-494692	1110	2.89401	6.18216	12.849	25.5304	34.4384	1.39809	5.73998	10.5782	113.628	24.2822
fig|6666666.20977.peg.177	hypothetical protein	BA1108:168622-169888	132	80.1633	341.394	460.748	201.962	840.377	75.3558	689.07	194.772	243.396	677.049
fig|6666666.20977.peg.1770	Quinolinate phosphoribosyltransferase [decarboxylating];Ontology_term=KEGG_ENZYME:2.4.2.19	BA1113:491161-494692	864	1.5404	3.92674	9.30499	12.7221	14.745	1.13998	7.45649	10.7538	96.7538	13.5422
fig|6666666.20977.peg.1771	L-aspartate oxidase;Ontology_term=KEGG_ENZYME:1.4.3.16	BA1113:491161-494692	1590	1.1614	1.73841	5.78286	9.22565	9.35941	1.10709	2.77672	3.11001	79.4829	16.5623
fig|6666666.20977.peg.1772	Cysteine desulfurase;Ontology_term=KEGG_ENZYME:2.8.1.7	BA1113:494766-495915	1149	1.81134	2.39912	4.99414	19.4192	20.4163	3.08635	1.95877	3.80848	70.9594	26.7034
fig|6666666.20977.peg.1773	Transcriptional repressor for NAD biosynthesis in gram-positives	BA1113:495917-496457	540	25.0779	11.1164	15.6729	42.9615	45.4619	22.3439	19.43	16.8508	119.276	56.6588
fig|6666666.20977.peg.1774	Prephenate dehydratase;Ontology_term=KEGG_ENZYME:4.2.1.51	BA1113:496480-497359	879	79.5514	59.3932	109.464	178.826	180.079	67.8632	61.5966	68.2221	246.56	163.734
fig|6666666.20977.peg.1775	ACT domain-containing protein	BA1113:497377-497821	444	32.0096	26.0495	51.0664	82.7114	72.5214	28.4649	24.2409	39.0086	146.337	75.3698
fig|6666666.20977.peg.1776	GTP-binding protein Obg	BA1113:497876-499163	1287	127.353	156.722	214.076	331.274	317.745	136.864	142.853	177.733	477.322	268.155
fig|6666666.20977.peg.1777	Sporulation initiation phosphotransferase B (Spo0B)	BA1113:499184-499778	594	84.6435	121.2	107.738	318.071	320.034	68.6618	134.323	73.147	249.394	284.374
fig|6666666.20977.peg.1778	LSU ribosomal protein L27p	BA1113:500055-500340	285	3909.76	4312.95	6849.66	7047.52	5649.77	3623.21	3726.32	4281.96	10776.7	5387.92
fig|6666666.20977.peg.1779	FIG139598: Potential ribosomal protein	BA1113:500352-500691	339	1909.44	1703.9	2094.47	3664.46	3185.98	1887.68	1473.44	1381.52	3779.98	2850.32
fig|6666666.20977.peg.178	FIG01245235: hypothetical protein	BA1108:169987-170903	171	811.479	5890.84	2907.75	1333.53	693.412	497.687	5224.7	4602.12	2090.66	1888.51
fig|6666666.20977.peg.1780	LSU ribosomal protein L21p	BA1113:500705-501014	309	1660.02	719.382	826.678	2916.48	2332.31	1772.16	769.414	667.767	2234.11	2822.83
fig|6666666.20977.peg.1781	Stage IV sporulation pro-sigma-K processing enzyme (SpoIVFB)	BA1113:501166-502018	852	13.5889	15.622	21.8766	187.355	179.091	11.9897	16.5912	14.9968	83.6558	196.964
fig|6666666.20977.peg.1782	Stage IV sporulation protein FA (SpoIVFA)	BA1113:502028-502820	792	16.0717	20.9277	26.2684	388.241	407.47	11.8889	18.4106	20.2266	149.244	379.92
fig|6666666.20977.peg.1783	Septum site-determining protein MinD	BA1113:502929-503733	804	657.501	467.073	586.39	744.927	533.666	632.596	425.379	385.949	1111.88	513.374
fig|6666666.20977.peg.1784	Septum site-determining protein MinC	BA1113:503735-504419	684	322.369	210.182	271.882	470.459	331.599	368.482	226.118	198.365	546.288	362.035
fig|6666666.20977.peg.1785	Rod shape-determining protein MreD	BA1113:504473-505888	519	223.125	81.4906	103.996	168.419	183.161	278.935	88.824	76.6444	119.244	128.185
fig|6666666.20977.peg.1786	Rod shape-determining protein MreC	BA1113:504473-505888	900	294.44	140.621	177.365	245.465	223.781	407.96	144.807	147.274	224.948	193.428
fig|6666666.20977.peg.1787	Rod shape-determining protein MreB	BA1113:505915-506935	1020	218.463	92.1283	134.947	187.273	190.441	324.852	113.538	123.021	150.186	148.795
fig|6666666.20977.peg.1788	DNA repair protein RadC	BA1113:507025-507715	690	450.635	148.518	308.564	309.537	255.531	511.349	171.141	192.875	150.286	180.508
fig|6666666.20977.peg.1789	Septum formation protein Maf	BA1113:507748-508318	570	466.47	197.666	425.766	362.543	375.767	510.779	213.112	234.404	174.285	196.332
fig|6666666.20977.peg.179	alternate gene name: ykaC lethal when synthesized during vegetative growth in the absence of SpoIISB	BA1108:169987-170903	771	335.651	2264.5	1345.83	544.624	380.281	241.812	2303.78	1882.83	719.755	677.074
fig|6666666.20977.peg.1790	Stage II sporulation protein B	BA1113:508495-509512	1017	1.25844	22.6394	33.0899	197.294	399.443	1.24255	20.1245	30.6606	180.078	252.391
fig|6666666.20977.peg.1791	Leader peptidase (Prepilin peptidase) / N-methyltransferase;Ontology_term=KEGG_ENZYME:3.4.23.43,KEGG_ENZYME:2.1.1.-	BA1113:509669-510446	777	0.392292	1.22566	3.81137	4.37707	4.95357	0.217625	1.19197	1.59447	1.11361	4.50201
fig|6666666.20977.peg.1792	Dihydrofolate synthase / Folylpolyglutamate synthase;Ontology_term=KEGG_ENZYME:6.3.2.12,KEGG_ENZYME:6.3.2.17	BA1113:510550-511855	1305	15.3911	28.9514	32.6432	34.5882	42.0003	19.7681	30.7921	39.5311	42.697	37.9054
fig|6666666.20977.peg.1793	Valyl-tRNA synthetase;Ontology_term=KEGG_ENZYME:6.1.1.9	BA1113:511920-514672	2643	112.751	159.429	166.697	179.966	207.711	120.623	166.877	181.707	183.907	189.963
fig|6666666.20977.peg.1794	hypothetical protein	BA1113:511920-514672	123	0	0	0	243.871	0	0	0	0	0	0
fig|6666666.20977.peg.1795	hypothetical protein	BA1113:514915-515035	120	0	0	0	1028.53	255.749	0	0	0	0	338.237
fig|6666666.20977.peg.1796	conserved protein YsxE	BA1113:515284-516316	1032	5.90653	10.6194	17.5842	901.687	1543.01	4.57766	8.07522	9.77489	229.577	937.446
fig|6666666.20977.peg.1797	Stage VI sporulation protein D	BA1113:516353-517598	1245	3.62536	2.41378	5.81938	354.312	589.603	3.05269	1.89366	2.95401	105.793	411.172
fig|6666666.20977.peg.1798	Glutamate-1-semialdehyde aminotransferase;Ontology_term=KEGG_ENZYME:5.4.3.8	BA1113:517929-519222	1293	1563.4	924.176	961.927	711.731	322.808	1257.98	853.672	785.439	1000.03	323.309
fig|6666666.20977.peg.1799	Porphobilinogen synthase;Ontology_term=KEGG_ENZYME:4.2.1.24	BA1113:519249-521941	972	1102.01	621.391	667.322	624.972	270.916	928.318	461.594	424.798	771.101	244.225
fig|6666666.20977.peg.18	Spo0E-like putative sporulation regulatory protein in grePA-PF operon	BA1108:19649-19811	162	230.677	2781.86	1808.45	1975.28	1389.29	173.228	2353.26	2278.27	1574.62	1919.88
fig|6666666.20977.peg.180	Probable low-affinity inorganic phosphate transporter	BA1108:171246-172245	999	353.686	247.906	265.766	611.506	433.992	407.294	230.868	169.971	469.283	527.706
fig|6666666.20977.peg.1800	Uroporphyrinogen-III synthase;Ontology_term=KEGG_ENZYME:4.2.1.75	BA1113:519249-521941	792	594.077	424.134	310.76	386.106	203.625	561.751	289.337	217.38	377.129	180.566
fig|6666666.20977.peg.1801	Porphobilinogen deaminase;Ontology_term=KEGG_ENZYME:2.5.1.61	BA1113:519249-521941	936	616.07	374.437	335.728	429.642	199.984	526.972	297.795	236.476	456.337	209.751
fig|6666666.20977.peg.1802	HemX protein2C negative effector of steady-state concentration of glutamyl-tRNA reductase	BA1113:521978-522809	831	282	167.219	120.389	204.807	101.823	262.086	92.3715	56.6707	176.61	100.958
fig|6666666.20977.peg.1803	Glutamyl-tRNA reductase;Ontology_term=KEGG_ENZYME:1.2.1.70	BA1113:522816-524184	1368	266.471	392.578	256.017	326.252	104.144	252.458	261.538	207.294	431.415	114.375
fig|6666666.20977.peg.1804	unknown	BA1113:524424-524910	486	36.42	58.1122	66.9317	246.101	219.873	51.2696	44.935	46.9571	133.954	223.04
fig|6666666.20977.peg.1805	hypothetical protein	BA1113:525135-525531	396	926.895	825.377	928.642	809.874	478.799	950.61	1020.57	380.13	1130.51	608.362
fig|6666666.20977.peg.1806	hypothetical protein	BA1113:525531-526680	1149	248.275	257.842	168.084	103.22	35.5549	335.338	423.829	93.8015	104.521	79.6471
fig|6666666.20977.peg.1807	hypothetical protein	BA1113:526750-526891	141	20392.5	19263	49705.3	7580.33	6894.22	26698.2	26244.9	37876.5	9083.57	14267.1
fig|6666666.20977.peg.1808	GTP-binding protein EngB	BA1113:527128-530037	588	284.103	418.004	545.956	341.37	283.595	287.899	374.016	403.473	479.72	274.285
fig|6666666.20977.peg.1809	ATP-dependent protease La Type I;Ontology_term=KEGG_ENZYME:3.4.21.53	BA1113:527128-530037	2325	107.724	163.901	192.027	141.751	128.064	119.689	205.331	199.007	150.525	119.695
fig|6666666.20977.peg.181	Phosphate transport regulator (distant homolog of PhoU)	BA1108:172260-172878	618	284.658	190.412	170.89	408.148	325.256	313.29	178.135	104.126	242.032	414.9
fig|6666666.20977.peg.1810	ATP-dependent protease La LonB Type I;Ontology_term=KEGG_ENZYME:3.4.21.53	BA1113:530208-531870	1662	7.10312	19.1892	22.2078	250.508	339.309	9.39237	20.3342	18.7758	61.297	312.049
fig|6666666.20977.peg.1811	ATP-dependent Clp protease ATP-binding subunit ClpX	BA1113:532008-533274	1266	1132.59	1774.37	1293.12	1909.81	1284.85	1129.47	1452.21	1152.25	2054.8	1449.02
fig|6666666.20977.peg.1812	Cell division trigger factor;Ontology_term=KEGG_ENZYME:5.2.1.8	BA1113:533525-534800	1275	912.788	726.527	840.606	1531.25	1162.2	1022.81	683.304	624.336	1489.02	1253.37
fig|6666666.20977.peg.1813	TPR repeat protein	BA1113:535040-536048	1008	61.7691	72.9335	169.452	80.8297	85.467	55.4226	106.873	112.753	102.168	97.3199
fig|6666666.20977.peg.1814	3-isopropylmalate dehydratase small subunit;Ontology_term=KEGG_ENZYME:4.2.1.33	BA1113:536171-536771	600	1669.46	1053.42	2100.43	523.619	624.891	1537.26	1806.53	1731.89	773.585	506.735
fig|6666666.20977.peg.1815	3-isopropylmalate dehydratase large subunit;Ontology_term=KEGG_ENZYME:4.2.1.33	BA1113:536786-538202	1416	780.358	541.515	1177.02	279.959	345.958	767.033	1050.36	1112.02	466.575	303.675
fig|6666666.20977.peg.1816	3-isopropylmalate dehydrogenase;Ontology_term=KEGG_ENZYME:1.1.1.85	BA1113:538244-539342	1098	623.216	442.107	1048.01	260.078	351.662	599.96	861.91	961.696	418.673	256.088
fig|6666666.20977.peg.1817	2-isopropylmalate synthase;Ontology_term=KEGG_ENZYME:2.3.3.13	BA1113:539360-541929	1554	553.786	479.125	1057.84	249.328	458.949	564.815	923.222	950.924	409.874	291.645
fig|6666666.20977.peg.1818	Ketol-acid reductoisomerase;Ontology_term=KEGG_ENZYME:1.1.1.86	BA1113:539360-541929	1029	1082.1	1108.87	1916	432.655	494.916	963.475	1532.86	1915.83	928.603	407.153
fig|6666666.20977.peg.1819	Acetolactate synthase small subunit;Ontology_term=KEGG_ENZYME:2.2.1.6	BA1113:541947-544187	519	372.567	336.327	614.973	221.831	285.225	350.486	465.452	612.758	404.956	190.082
fig|6666666.20977.peg.182	FIG01232540: hypothetical protein	BA1108:173084-173543	459	377.699	120.775	128.924	126.483	160.347	216.468	138.487	129.156	222.218	184.78
fig|6666666.20977.peg.1820	Acetolactate synthase large subunit;Ontology_term=KEGG_ENZYME:2.2.1.6	BA1113:541947-544187	1725	185.094	202.185	401.368	124.48	169.631	180.278	288.201	354.87	285.212	115.223
fig|6666666.20977.peg.1821	Branched-chain amino acid aminotransferase;Ontology_term=KEGG_ENZYME:2.6.1.42	BA1113:544565-545607	915	1749.64	1578.8	1769.77	2916.06	1175.91	1429.9	1658.99	1315.03	3318.85	1903.69
fig|6666666.20977.peg.1822	hypothetical protein	BA1113:544565-545607	168	1174.24	639.145	708.176	1335.69	528.294	1159.2	628.798	681.485	1321.42	854.555
fig|6666666.20977.peg.1823	6-phosphogluconolactonase;Ontology_term=KEGG_ENZYME:3.1.1.31	BA1113:545912-546956	1044	834.648	258.563	227.854	333.747	185.785	814.357	328.272	207.189	467.666	224.281
fig|6666666.20977.peg.1824	conserved hypothetical protein protein	BA1113:547139-547559	420	151.154	239.333	217.373	215.868	136.002	199.09	227.105	250.026	347.824	106.309
fig|6666666.20977.peg.1825	Poly(glycerophosphate chain) D-alanine transfer protein DltD	BA1113:547654-549057	1167	1901.09	388.672	446.292	296.656	436.074	2597.22	398.795	403.183	258.875	167.157
fig|6666666.20977.peg.1826	D-alanine--poly(phosphoribitol) ligase subunit 2;Ontology_term=KEGG_ENZYME:6.1.1.13	BA1113:547654-549057	237	2280.34	489.278	507.688	325.852	511.013	2962.91	544.075	499.279	267.243	197.428
fig|6666666.20977.peg.1827	D-alanyl transfer protein DltB	BA1113:549078-551765	1185	1509.11	262.9	316.847	246.678	413.814	2254.07	297.695	302.014	137.35	156.878
fig|6666666.20977.peg.1828	D-alanine--poly(phosphoribitol) ligase subunit 1;Ontology_term=KEGG_ENZYME:6.1.1.13	BA1113:549078-551765	1506	1555.79	317.505	355.932	289.238	378.868	2423.27	403.16	377.175	155.251	164.354
fig|6666666.20977.peg.1829	hypothetical protein	BA1113:551779-551923	144	447.592	167.532	181.713	0	94.3375	1065.05	33.9109	55.2729	0	77.326
fig|6666666.20977.peg.183	Gamma-glutamyltranspeptidase;Ontology_term=KEGG_ENZYME:2.3.2.2	BA1108:173770-175525	1755	503.854	2138.38	4427.88	2277.47	1972.22	378.392	2239.93	3072.97	3381.91	2040.56
fig|6666666.20977.peg.1830	kelch repeat and BTB (POZ) domain containing 5	BA1113:552183-553446	1263	4.21323	5.31291	1.95393	7.21376	7.83037	5.04338	6.35336	2.90528	2.69572	10.9136
fig|6666666.20977.peg.1831	recombinase	BA1113:554252-554447	195	90.7054	12.4488	28.0349	10.5632	44.1929	87.2427	0	8.30606	18.4421	25.3507
fig|6666666.20977.peg.1832	Type I restriction-modification system2C specificity subunit S;Ontology_term=KEGG_ENZYME:3.1.21.3	BA1113:555044-557848	1377	238.371	85.5404	98.8317	107.406	85.3667	240.348	72.2521	73.652	142.426	95.8894
fig|6666666.20977.peg.1833	Type I restriction-modification system2C DNA-methyltransferase subunit M;Ontology_term=KEGG_ENZYME:2.1.1.72	BA1113:555044-557848	1431	176.174	52.2906	59.1688	73.2797	69.6332	189.955	51.7795	44.9886	87.1673	61.8506
fig|6666666.20977.peg.1834	Type I restriction-modification system2C restriction subunit R;Ontology_term=KEGG_ENZYME:3.1.21.3	BA1113:557962-561172	3210	1076.58	205.837	394.125	140.001	172.824	1210.53	302.987	367.671	246.408	142.627
fig|6666666.20977.peg.1835	FIG01241764: hypothetical protein	BA1113:561733-563287	1554	32.18	23.1892	22.7505	48.2877	39.6913	38.721	28.4945	17.8498	49.907	52.8382
fig|6666666.20977.peg.1836	hypothetical protein	BA1113:563303-563642	339	48.6951	38.9463	49.4985	64.0121	71.0225	46.9894	34.9402	25.5531	99.3845	82.4703
fig|6666666.20977.peg.1837	FIG009886: phosphoesterase	BA1113:564172-564697	525	1080.86	1343.69	1038.88	718.086	493.717	938.112	1518.48	1440.86	1126.69	616.057
fig|6666666.20977.peg.1838	Nucleoside 5-triphosphatase RdgB (dHAPTP2C dITP2C XTP-specific);Ontology_term=KEGG_ENZYME:3.6.1.15	BA1113:564711-565305	594	653.368	692.277	480.958	488.718	289.23	625.167	732.618	679.875	653.574	368.606
fig|6666666.20977.peg.1839	Ribonuclease PH;Ontology_term=KEGG_ENZYME:2.7.7.56	BA1113:565324-566053	729	220.158	220.195	173.089	287.629	202.68	216.496	274.778	211.287	237.928	243.056
fig|6666666.20977.peg.184	Sulfate and thiosulfate binding protein CysP	BA1108:175783-176815	1032	0.686806	2.8701	4.79569	3.06002	1.89501	0.457766	1.53151	4.16635	0.935142	3.50972
fig|6666666.20977.peg.1840	Germination (Cortex hydrolysis) and sporulation protein GerM	BA1113:566204-567266	1062	5.97073	5.82339	7.20485	705.192	764.008	3.83256	5.11078	7.27761	250.95	798.001
fig|6666666.20977.peg.1841	Glutamate racemase;Ontology_term=KEGG_ENZYME:5.1.1.3	BA1113:567367-568183	816	401.33	250.365	240.062	948.656	1217.21	440.486	228.26	172.902	605.915	1594.55
fig|6666666.20977.peg.1842	Transcriptional regulator2C MarR family	BA1113:568193-568634	441	386.296	152.051	157.337	903.036	1335.65	394.625	152.109	88.6198	332.946	1743.56
fig|6666666.20977.peg.1843	Site-specific recombinase	BA1113:568904-570428	1524	177.202	65.0972	57.3075	112.183	76.9442	170.92	69.5598	49.6409	116.949	97.0048
fig|6666666.20977.peg.1844	hypothetical protein	BA1113:570559-571102	543	6.13676	4.67761	3.78042	12.861	10.7177	12.5096	7.83846	2.2286	7.71411	23.7901
fig|6666666.20977.peg.1845	hypothetical protein	BA1113:571253-571376	123	0	211.889	0	243.871	182.369	352.57	425.867	0	192.956	476.24
fig|6666666.20977.peg.1846	hypothetical protein	BA1113:571412-571547	135	62.0311	0	0	78.4307	178.859	0	0	0	126.72	149.711
fig|6666666.20977.peg.1847	hypothetical protein	BA1113:571548-571875	327	42.2554	108.24	107.122	296.074	152.372	39.3567	110.037	93.1974	240.324	226.038
fig|6666666.20977.peg.1848	putative petidoglycan binding protein2C contains PG_binding_1 domain	BA1113:572181-572982	801	6.9764	13.1619	13.1866	14.957	20.5662	8.36927	16.807	14.679	17.5544	25.2511
fig|6666666.20977.peg.1849	FIG01237406: hypothetical protein	BA1113:573029-573449	420	21.5235	55.6939	53.0647	17.7342	14.4921	15.6466	46.902	62.2287	18.952	14.2158
fig|6666666.20977.peg.185	Sulfate transport system permease protein CysT	BA1108:176826-177672	846	0.175789	0.7331	1.82062	0.217805	0.403798	0	0.534273	0.204463	0.399113	1.12151
fig|6666666.20977.peg.1850	hypothetical protein	BA1113:573493-573963	180	6.23295	0	25.6595	0	13.1227	19.5212	0	0	0	0
fig|6666666.20977.peg.1851	hypothetical phage like protein	BA1113:573493-573963	294	5.10577	1.02877	2.70243	6.45071	13.7846	2.23241	7.20033	3.36967	4.66441	6.38217
fig|6666666.20977.peg.1852	hypothetical protein	BA1113:573978-577491	1344	2.51266	2.94586	2.72611	3.10639	7.28634	2.23467	2.44609	3.29243	3.76156	5.39931
fig|6666666.20977.peg.1853	hypothetical protein	BA1113:573978-577491	276	2.40309	2.41389	3.18966	3.043	1.34617	11.7885	2.42153	2.62084	0	4.49561
fig|6666666.20977.peg.1854	Phage neck	BA1113:573978-577491	1905	3.45771	2.70162	3.41175	3.34957	4.99731	3.24319	1.65074	2.7833	1.99836	4.16692
fig|6666666.20977.peg.1855	FIG01244620: hypothetical protein	BA1113:577529-579266	1737	2.55405	6.85048	5.62302	6.77447	10.0338	3.25862	6.17224	6.07609	5.45069	12.8857
fig|6666666.20977.peg.1856	Putative tail or base plate protein gp17 [Bacteriophage A118]	BA1113:579286-584136	834	1.25314	1.86612	2.78141	1.77463	3.90627	1.98695	3.26443	1.87352	1.2194	5.48162
fig|6666666.20977.peg.1857	Phage tail length tape-measure protein	BA1113:579286-584136	4017	2.55939	5.05834	4.63377	2.10516	3.16119	3.4261	5.93764	5.34054	2.58937	3.71074
fig|6666666.20977.peg.1858	FIG00675672: hypothetical protein	BA1113:584151-584346	195	4.12297	0	11.214	0	4.41929	0	4.21119	0	4.61052	0
fig|6666666.20977.peg.1859	hypothetical protein	BA1113:584348-584684	336	1.50369	0.762856	0.989355	0.945632	0	2.47616	0.757522	0.83927	1.71664	0
fig|6666666.20977.peg.186	Sulfate transport system permease protein CysW	BA1108:177677-178547	870	0.169665	1.06168	0.439215	1.47125	0.779581	0.376695	1.8909	1.57947	0.192589	1.51571
fig|6666666.20977.peg.1860	Phage major tail protein	BA1113:584722-585349	627	2.62136	1.63226	4.08322	3.90729	1.50205	2.32356	1.0611	1.8172	4.46853	2.66839
fig|6666666.20977.peg.1861	hypothetical protein	BA1113:585360-586109	369	1.86383	1.26694	1.62985	3.89613	3.52798	2.05075	0	1.3985	0	3.91143
fig|6666666.20977.peg.1862	FIG01225884: hypothetical protein	BA1113:585360-586109	384	1.15127	2.35231	2.26244	0	1.30899	2.53554	1.16106	0.649868	0.656458	1.45126
fig|6666666.20977.peg.1863	hypothetical protein	BA1113:586420-586744	324	0.81362	1.64782	2.14427	0	0	0.892288	0.819629	2.71482	0	2.04074
fig|6666666.20977.peg.1864	Phage tail fiber protein	BA1113:586758-587160	402	0.528921	0	2.07619	2.6476	0	1.74884	1.60088	0.599066	0.602939	2.0027
fig|6666666.20977.peg.1865	hypothetical protein	BA1113:587184-587481	297	1.99196	0	1.31729	0	1.12105	4.35644	1.00324	3.29077	3.41217	0
fig|6666666.20977.peg.1866	Phage capsid protein	BA1113:587501-588689	1188	1.16079	0.849861	1.2	0.430718	0.400568	2.32207	0.706129	0.406922	0.526694	0.593594
fig|6666666.20977.peg.1867	Membrane proteins related to metalloendopeptidases	BA1113:588724-590591	633	2.58655	0.536962	1.67857	0.963753	0.88934	2.29287	2.35588	1.79355	0.8818	0.987468
fig|6666666.20977.peg.1868	Phage portal protein	BA1113:588724-590591	1242	0.77119	1.49845	0.854033	1.49865	3.16863	1.71433	1.67559	1.93193	0.624808	2.67656
fig|6666666.20977.peg.1869	hypothetical protein	BA1113:590596-590779	183	0	0	0	0	0	5.95872	0	0	0	0
fig|6666666.20977.peg.187	Sulfate and thiosulfate import ATP-binding protein CysA;Ontology_term=KEGG_ENZYME:3.6.3.25	BA1108:178562-179294	732	2.12169	28.2592	15.1241	42.1053	64.0291	0.9413	22.559	19.6867	5.06028	66.7898
fig|6666666.20977.peg.1870	Phage terminase large subunit	BA1113:590796-593015	1713	0.686664	2.39909	1.28012	5.08994	7.2916	1.35778	3.25052	2.41463	2.50858	10.0595
fig|6666666.20977.peg.1871	Phage terminase2C small subunit	BA1113:590796-593015	507	1.076	1.48131	0.933916	1.34029	2.46018	1.98306	0.72504	1.64538	1.22429	3.63976
fig|6666666.20977.peg.1872	hypothetical protein	BA1113:593101-593356	255	3.00692	0	2.00421	1.90931	3.3473	8.16049	3.03326	3.23838	1.7135	5.60849
fig|6666666.20977.peg.1873	HNH endonuclease	BA1113:593414-593579	165	0	0	0	0	0	0	0	0	0	0
fig|6666666.20977.peg.1874	FIG00559100: hypothetical protein	BA1113:594402-595743	1341	150.545	43.1412	34.7505	16.1952	14.7262	213.066	79.2945	20.2768	23.1992	17.1419
fig|6666666.20977.peg.1875	hypothetical protein	BA1113:595955-596534	579	81.3719	63.0012	72.9036	56.6104	49.1119	73.1864	69.8327	57.5591	86.8339	61.2393
fig|6666666.20977.peg.1876	hypothetical protein	BA1113:596783-597737	954	9.9808	17.9973	13.6939	30.8936	39.9726	10.4123	18.5435	7.9302	31.7491	48.8569
fig|6666666.20977.peg.1877	site-specific recombinase (phage integrase family)	BA1113:597818-598807	543	8.39767	3.34115	5.04056	10.4495	15.8917	3.9316	7.51185	6.68581	4.7754	18.0477
fig|6666666.20977.peg.1878	Phage-related protein	BA1113:597818-598807	450	6.95467	14.3054	9.64235	14.6499	9.42325	5.27919	11.4126	6.93942	9.90027	7.70119
fig|6666666.20977.peg.1879	hypothetical protein	BA1113:598820-598943	123	0	0	0	0	0	0	212.934	0	0	0
fig|6666666.20977.peg.188	PTS system2C galactitol-specific IIA component;Ontology_term=KEGG_ENZYME:2.7.1.69	BA1108:179534-180002	468	6.5186	27.6932	24.4353	9.65545	26.5154	13.5023	32.5125	21.4146	10.2043	18.5767
fig|6666666.20977.peg.1880	hypothetical protein	BA1113:599034-599640	606	75.1003	57.3441	49.6551	65.6316	40.3398	68.2571	61.5135	63.5042	52.8426	48.9845
fig|6666666.20977.peg.1881	hypothetical protein	BA1113:599674-600757	408	2.57488	6.85837	8.75621	4.50954	2.34565	1.13545	4.67661	5.83848	4.10876	3.90128
fig|6666666.20977.peg.1882	hypothetical protein	BA1113:599674-600757	216	0	5.31217	3.57553	0	0	2.84179	2.69106	0	0	3.27649
fig|6666666.20977.peg.1883	hypothetical protein	BA1113:599674-600757	294	0	0	1.35121	0	1.14872	1.1162	4.11447	0	1.1661	1.27643
fig|6666666.20977.peg.1884	hypothetical protein	BA1113:599674-600757	177	0	0	0	8.80132	28.7666	0	0	0	0	25.1838
fig|6666666.20977.peg.1885	phage protein	BA1113:600767-601508	741	0.208758	0.651796	1.08214	2.58902	5.2704	0.694675	0.634208	0.968765	0.711245	8.24868
fig|6666666.20977.peg.1886	putative cytosine-specific modification methylase	BA1113:601536-603041	1260	0.54166	2.26706	3.63886	5.76032	8.226	1.68579	1.64767	2.27996	2.08886	9.00441
fig|6666666.20977.peg.1887	hypothetical protein	BA1113:601536-603041	249	0	0	0	6.16443	7.18221	0	1.6316	5.20096	1.84115	2.00836
fig|6666666.20977.peg.1888	hypothetical protein	BA1113:603073-603283	210	0	0	8.02619	7.59532	3.22742	3.17273	3.01833	12.2504	0	14.66
fig|6666666.20977.peg.1889	hypothetical protein	BA1113:603353-603527	174	0	61.8486	62.7936	19.4808	31.6913	7.87357	23.5367	29.2477	33.3576	27.8416
fig|6666666.20977.peg.189	PTS system2C galactitol-specific IIC component;Ontology_term=KEGG_ENZYME:2.7.1.69	BA1108:180052-181426	1374	5.38883	15.0788	13.5398	15.0191	46.6805	5.66432	16.2951	8.25494	12.3339	23.6878
fig|6666666.20977.peg.1890	hypothetical protein	BA1113:603540-603681	141	0	0	55.9115	0	0	0	0	0	0	0
fig|6666666.20977.peg.1891	hypothetical protein	BA1113:603789-604215	426	6.20371	7.34642	20.575	8.34931	9.24663	5.26464	8.18873	6.50993	8.15568	7.84119
fig|6666666.20977.peg.1892	hypothetical protein	BA1113:604316-604472	156	0	0	0	0	16.2353	16.2108	0	0	17.214	19.5129
fig|6666666.20977.peg.1893	DNA replication protein2C phage related	BA1113:604555-606212	822	3.82983	3.99151	13.2243	8.81418	9.63355	2.63122	5.54235	4.45226	6.00437	11.1673
fig|6666666.20977.peg.1894	Phage protein	BA1113:604555-606212	852	2.78747	1.45321	6.76595	7.12294	11.806	3.86765	2.47102	2.63457	4.94419	7.78074
fig|6666666.20977.peg.1895	hypothetical protein	BA1113:606294-606447	153	18.7707	0	26.3763	887.823	2052.87	18.8047	19.7154	16.8697	79.9542	1592.79
fig|6666666.20977.peg.1896	putative transcriptional regulator	BA1113:606914-607340	426	257.693	221.862	190.786	335.762	172.422	224.274	212.425	111.211	252.826	238.855
fig|6666666.20977.peg.1897	Prophage helix-turn-helix protein	BA1113:607713-608817	1104	379.68	403.111	225.26	1011.9	477.689	447.052	347.918	111.786	465.66	791.936
fig|6666666.20977.peg.1898	Major transcriptional regulator of spore coat formation GerE	BA1113:608975-609155	180	49.8636	25.2828	2993.61	28877.6	67070.2	39.0424	57.7386	450.749	1033.19	90044.6
fig|6666666.20977.peg.1899	Uncharacterized transporter2C similarity to citrate transporter	BA1113:609361-610678	1317	82.728	46.7402	77.7526	123.02	123.726	78.5818	39.0231	44.1719	143.774	106.07
fig|6666666.20977.peg.19	Inner spore coat protein H	BA1108:19933-21028	1095	30.4382	39.8365	68.6099	175.644	295.898	22.0251	36.3007	49.122	87.9276	276.047
fig|6666666.20977.peg.190	PTS system2C galactitol-specific IIB component;Ontology_term=KEGG_ENZYME:2.7.1.69	BA1108:181445-181724	279	4.66981	25.8115	20.1334	26.5995	47.1227	7.63987	16.4683	7.65125	14.6599	30.5885
fig|6666666.20977.peg.1900	Cys regulon transcriptional activator CysB	BA1113:610833-611694	861	87.6745	25.0976	56.9677	79.6526	78.3932	79.1952	19.8554	35.6022	89.1808	88.1909
fig|6666666.20977.peg.1901	FIG00786362: hypothetical protein	BA1113:611829-612960	1131	138.302	39.6231	71.884	109.598	135.425	124.557	42.162	49.2899	114.182	126.916
fig|6666666.20977.peg.1902	BirA bifunctional protein	BA1113:613101-613818	717	285.94	122.29	143.063	117.969	133.625	298.725	125.882	164.609	221.718	137.293
fig|6666666.20977.peg.1903	4-hydroxybenzoyl-CoA thioesterase family active site	BA1113:613889-614348	459	283.064	74.0232	112.466	86.0711	129.622	279.178	71.7925	110.91	145.112	97.9815
fig|6666666.20977.peg.1904	Succinate dehydrogenase iron-sulfur protein;Ontology_term=KEGG_ENZYME:1.3.99.1	BA1113:614471-615236	765	4817.26	547.754	1004.71	725.73	711.127	4732.06	764.919	948.848	1076.78	521.413
fig|6666666.20977.peg.1905	Succinate dehydrogenase flavoprotein subunit;Ontology_term=KEGG_ENZYME:1.3.99.1	BA1113:615237-616998	1761	2336.15	285.771	466.861	439.303	411.11	2552.54	384.751	440.758	713.75	359.403
fig|6666666.20977.peg.1906	Succinate dehydrogenase cytochrome b558 subunit	BA1113:617035-617644	609	988.58	118.996	184.801	289.521	197.478	991.3	123.826	142.219	314.825	229.322
fig|6666666.20977.peg.1907	FIG01227099: hypothetical protein	BA1113:617927-618371	444	692.652	247.699	363.848	512.367	398.107	593.346	260.814	279.646	452.683	417.346
fig|6666666.20977.peg.1908	hypothetical protein	BA1113:618437-618557	120	0	0	0	342.843	0	0	0	0	0	0
fig|6666666.20977.peg.1909	Aspartokinase;Ontology_term=KEGG_ENZYME:2.7.2.4	BA1113:618745-619981	1236	73.9014	125.538	118.386	211.831	300.433	71.4253	113.352	126.413	280.377	205.138
fig|6666666.20977.peg.191	hypothetical protein	BA1108:181786-183261	447	2.6374	9.49139	10.3261	13.7194	26.0775	1.45587	8.43354	6.51403	8.00994	15.0175
fig|6666666.20977.peg.1910	Excinuclease ABC subunit C	BA1113:620351-622124	1773	160.35	384.298	160.603	266.652	158.946	148.145	347.518	254.536	297.913	168.34
fig|6666666.20977.peg.1911	Thioredoxin	BA1113:622263-622578	315	1802.07	2848.38	1914.23	3376.94	2458.25	1629.83	2367.04	1880.1	3319.93	2689.04
fig|6666666.20977.peg.1912	hypothetical protein	BA1113:622674-622812	138	0	0	209.736	310.101	426.477	0	0	0	0	236.202
fig|6666666.20977.peg.1913	Alpha-N-arabinofuranosidase 2;Ontology_term=KEGG_ENZYME:3.2.1.55	BA1113:622824-624303	1479	1.44083	12.45	24.8827	64.441	140.243	1.10146	12.421	10.5441	29.4096	113.609
fig|6666666.20977.peg.1914	Electron transfer flavoprotein2C alpha subunit	BA1113:624378-625356	978	32.414	1359.39	2342.72	363.686	476.573	29.4845	1510.98	1207.12	801.734	279.109
fig|6666666.20977.peg.1915	Electron transfer flavoprotein2C beta subunit	BA1113:625400-626174	774	12.2226	306.101	579.213	83.3432	132.609	12.0297	367.184	441.579	234.821	72.8971
fig|6666666.20977.peg.1916	Enoyl-CoA hydratase;Ontology_term=KEGG_ENZYME:4.2.1.17	BA1113:626205-626985	780	28.4938	703.088	1101.75	178.314	299.765	30.7486	873.7	947.653	408.194	177.442
fig|6666666.20977.peg.1917	Fatty acid degradation regulator YsiA2C TetR family	BA1113:627010-627628	618	42.2707	1093.62	1348.01	368.928	543.831	47.1268	1511.17	1274.84	622.107	366.909
fig|6666666.20977.peg.1918	Long-chain-fatty-acid--CoA ligase;Ontology_term=KEGG_ENZYME:6.2.1.3	BA1113:627769-629479	1710	164.664	326.834	433.237	417.818	543.276	160.107	370.2	364.245	723.022	534.097
fig|6666666.20977.peg.1919	FIG01250538: hypothetical protein	BA1113:629579-630035	456	96.0923	131.688	103.169	115.674	116.462	81.2315	133.978	90.2478	126.367	120.566
fig|6666666.20977.peg.192	Zinc-containing alcohol dehydrogenase superfamily	BA1108:181786-183261	1032	3.29667	12.6284	12.4333	11.7301	37.2686	4.88284	12.2521	8.65318	12.4686	25.7964
fig|6666666.20977.peg.1920	DUF350 domain-containing protein	BA1113:630197-630602	405	572.998	516.271	548.195	1017.94	640.488	465.94	528.639	464.808	1287.25	752.322
fig|6666666.20977.peg.1921	Recombination inhibitory protein MutS2	BA1113:630616-632977	2361	137.31	91.2069	109.604	169.194	136.329	138.239	99.7198	98.7171	176.539	114.837
fig|6666666.20977.peg.1922	DNA polymerase X family	BA1113:632995-634708	1713	76.9827	72.2926	68.9298	160.05	101.116	84.5219	78.9411	58.1299	138.664	98.7389
fig|6666666.20977.peg.1923	Possible colicin V production protein	BA1113:634822-635356	534	759.168	759.637	731.185	2398.91	928.358	735.876	668.121	486.493	2261.23	1128.27
fig|6666666.20977.peg.1924	YshA	BA1113:635363-635621	258	1184.95	807.562	944.038	2840.61	1254.13	1164.18	752.779	597.054	1739.95	1555.4
fig|6666666.20977.peg.1925	Ribonuclease HIII;Ontology_term=KEGG_ENZYME:3.1.26.4	BA1113:635755-636679	924	94.8709	81.9322	90.3835	186.452	117.51	78.7899	92.7876	83.0153	242.843	165.316
fig|6666666.20977.peg.1926	Phenylalanyl-tRNA synthetase beta chain;Ontology_term=KEGG_ENZYME:6.1.1.20	BA1113:636720-639135	2415	108.406	68.8565	76.2483	102.831	111.699	108.934	87.171	88.5374	125.303	96.516
fig|6666666.20977.peg.1927	Phenylalanyl-tRNA synthetase alpha chain;Ontology_term=KEGG_ENZYME:6.1.1.20	BA1113:639150-640185	1035	54.3408	23.1667	31.1505	70.9793	78.3676	51.3943	34.5462	22.1965	79.9838	68.7247
fig|6666666.20977.peg.1928	RNA methyltransferase2C TrmH family	BA1113:640561-641305	744	81.8124	141.127	118.935	113.564	89.1218	68.8685	131.635	129.134	193.84	101.901
fig|6666666.20977.peg.1929	Small2C acid-soluble spore protein	BA1113:641418-641640	222	7.16553	50.1984	35.345	627.952	622.884	28.2253	26.621	44.9893	59.5077	803.437
fig|6666666.20977.peg.193	Acetoin dehydrogenase E1 component alpha-subunit;Ontology_term=KEGG_ENZYME:1.2.4.-	BA1108:183441-184425	984	0.582294	1.97623	2.07113	1.80208	6.02366	0.485052	2.50812	1.69716	1.98231	3.9045
fig|6666666.20977.peg.1930	Carbon starvation protein A	BA1113:641685-643482	1797	111.894	469.91	342.747	163.06	136.599	80.9392	419.257	281.986	269.047	120.935
fig|6666666.20977.peg.1931	Peptidase2C M42 family	BA1113:643834-644923	1089	493.835	87.8656	128.977	151.801	223.681	392.199	151.12	136.307	199.512	274.08
fig|6666666.20977.peg.1932	FIG01231657: hypothetical protein	BA1113:645102-645507	405	579.782	248.515	313.352	418.535	379.064	375.628	289.066	229.447	343.227	553.372
fig|6666666.20977.peg.1933	FIG01226888: hypothetical protein	BA1113:645524-645791	267	107.904	95.0443	159.22	226.89	217.651	127.462	88.8727	157.078	195.166	268.819
fig|6666666.20977.peg.1934	LSU ribosomal protein L20p	BA1113:645854-646214	360	2037.63	1309.84	2453.95	2840.72	2122.18	2420.8	1071.01	1871.13	2669.6	2144.47
fig|6666666.20977.peg.1935	LSU ribosomal protein L35p	BA1113:646245-646446	201	892.719	511.365	738.997	1110.66	842.717	1119.86	471.293	700.382	1014.02	883.035
fig|6666666.20977.peg.1936	Translation initiation factor 3	BA1113:646471-646936	465	962.18	498.969	608.287	1488.44	1398.85	1233.85	548.125	633.966	1143.29	1495.38
fig|6666666.20977.peg.1937	hypothetical protein	BA1113:647172-647316	144	0	0	0	0	0	31.3251	0	0	0	0
fig|6666666.20977.peg.1938	hypothetical protein	BA1113:647598-648102	504	28.236	7.47405	22.6245	32.0179	60.0017	32.8222	6.58572	9.96147	20.5953	103.767
fig|6666666.20977.peg.1939	2-haloalkanoic acid dehalogenase;Ontology_term=KEGG_ENZYME:3.8.1.2	BA1113:648238-649018	780	131.54	109.356	106.939	71.3739	81.9986	132.089	124.137	87.9429	135.843	111.99
fig|6666666.20977.peg.194	Acetoin dehydrogenase E1 component beta-subunit;Ontology_term=KEGG_ENZYME:1.2.4.-	BA1108:184441-185437	996	1.14744	5.09307	4.452	3.19578	10.057	0.95586	5.23324	5.18459	3.90612	7.69453
fig|6666666.20977.peg.1940	methyl-accepting chemotaxis transducer/sensory box protein	BA1113:649073-649994	921	25.591	69.568	171.693	5.28184	7.80513	25.2585	123.097	194.11	10.5779	6.45376
fig|6666666.20977.peg.1941	Threonyl-tRNA synthetase;Ontology_term=KEGG_ENZYME:6.1.1.3	BA1113:650165-652106	1941	240.476	312.223	279.17	138.783	183.878	250.387	364.229	366.229	187.086	231.475
fig|6666666.20977.peg.1942	FIG01227197: hypothetical protein	BA1113:652442-653312	870	17.4755	13.2711	17.349	764.42	1016.77	15.2561	11.0016	14.0178	209.152	972.002
fig|6666666.20977.peg.1943	CONSERVED MEMBRANE PROTEIN	BA1113:653372-654011	639	565.413	571.893	615.187	763.043	526.364	503.795	529.608	518.465	748.668	462.951
fig|6666666.20977.peg.1944	Helicase loader DnaI	BA1113:654043-654973	930	352.72	450.386	443.635	489.34	373.21	372.606	387.952	429.426	525.538	343.538
fig|6666666.20977.peg.1945	Helicase loader DnaB	BA1113:654990-656445	1455	67.8022	83.6915	70.9643	126.327	89.4447	73.2475	86.9084	73.7933	140.562	80.2923
fig|6666666.20977.peg.1946	Ribonucleotide reductase transcriptional regulator NrdR	BA1113:656511-656970	459	86.6436	236.355	283.084	531.646	323.574	76.1817	262.106	230.944	568.954	344
fig|6666666.20977.peg.1947	FIG01239047: hypothetical protein	BA1113:656974-657361	387	20.9897	119.432	154.554	370.932	311.604	21.8677	125.874	115.987	250.349	285.391
fig|6666666.20977.peg.1948	S-adenosylmethionine decarboxylase proenzyme2C prokaryotic class 1B;Ontology_term=KEGG_ENZYME:4.1.1.50	BA1113:657546-657930	384	461.658	5563.22	3712.66	6852.1	4699.94	472.244	6227.37	3619.12	7469.83	5305.82
fig|6666666.20977.peg.1949	NADPH-dependent glyceraldehyde-3-phosphate dehydrogenase;Ontology_term=KEGG_ENZYME:1.2.1.13	BA1113:658162-659185	1023	36.0957	2593.96	1837.8	3521.58	2400.54	35.7779	3397.25	1900.03	4509.03	2533.85
fig|6666666.20977.peg.195	Dihydrolipoamide acetyltransferase component (E2) of acetoin dehydrogenase complex;Ontology_term=KEGG_ENZYME:2.3.1.-	BA1108:185454-186777	1323	2.35416	10.2848	8.99027	8.35215	19.9044	3.86866	13.0778	7.78258	8.24209	14.9239
fig|6666666.20977.peg.1950	Dephospho-CoA kinase;Ontology_term=KEGG_ENZYME:2.7.1.24	BA1113:659357-659963	606	585.947	392.85	364.733	696.994	889.051	537.829	394.688	421.35	470.581	993.686
fig|6666666.20977.peg.1951	hypothetical protein	BA1113:659976-660609	633	452.129	371.041	349.814	703.54	1018.59	422.174	335.582	370.668	365.653	1005.57
fig|6666666.20977.peg.1952	hypothetical protein	BA1113:660703-661617	117	400.371	0	0	1485.02	368.81	349.973	1321.95	591.854	0	494.578
fig|6666666.20977.peg.1953	Formamidopyrimidine-DNA glycosylase;Ontology_term=KEGG_ENZYME:3.2.2.23	BA1113:660703-661617	834	429.47	360.72	285.095	247.339	237.255	416.464	340.588	358.26	311.962	226.574
fig|6666666.20977.peg.1954	DNA polymerase I;Ontology_term=KEGG_ENZYME:2.7.7.7	BA1113:661642-664282	2640	242.508	189.063	132.454	165.4	152.975	267.567	203.4	184.608	195.337	157.308
fig|6666666.20977.peg.1955	Phosphate regulon sensor protein PhoR (SphS);Ontology_term=KEGG_ENZYME:2.7.13.3	BA1113:664536-667000	1743	129.157	176.254	158.48	162.424	141.313	135.172	174.892	170.621	203.36	173.865
fig|6666666.20977.peg.1956	Alkaline phosphatase synthesis transcriptional regulatory protein PhoP	BA1113:664536-667000	729	140.372	144.503	127.19	118.809	129.98	156.161	160.503	159.826	139.801	174.544
fig|6666666.20977.peg.1957	Malate dehydrogenase;Ontology_term=KEGG_ENZYME:1.1.1.37	BA1113:667187-668126	939	9380.27	1984.92	3223.81	2518.15	1931.52	8003.71	2255.43	2209.26	2886.26	1720.43
fig|6666666.20977.peg.1958	Isocitrate dehydrogenase [NADP];Ontology_term=KEGG_ENZYME:1.1.1.42	BA1113:668160-669432	1272	6721.98	1415.54	1825.65	1553.36	1271.52	6096.56	1543.86	1481.97	1555.58	1104.44
fig|6666666.20977.peg.1959	Citrate synthase (si);Ontology_term=KEGG_ENZYME:2.3.3.1	BA1113:669578-670697	1119	2202.02	1563.77	1663.45	1083.53	965.513	1642.26	1714.09	1528.14	1214.7	713.063
fig|6666666.20977.peg.196	Dihydrolipoamide dehydrogenase of acetoin dehydrogenase;Ontology_term=KEGG_ENZYME:1.8.1.4	BA1108:186789-188172	1383	6.12644	12.0139	12.9357	28.6105	55.9562	4.75707	14.1023	12.6318	13.7854	62.1983
fig|6666666.20977.peg.1960	hypothetical protein	BA1113:670732-670861	129	3167.79	904.23	455.98	1988.58	1498.25	2155.59	455.705	1091.84	2118.75	765.663
fig|6666666.20977.peg.1961	putative membrane protein	BA1113:671072-671537	465	35.4076	54.6873	58.5201	112.481	76.1473	23.6491	70.2831	40.4459	34.6878	95.4164
fig|6666666.20977.peg.1962	UPF0118 membrane protein ytvI	BA1113:671637-672756	1119	8.10023	8.72885	11.9198	176.838	141.739	12.7393	6.69565	6.2575	47.7851	140.16
fig|6666666.20977.peg.1963	FxsA protein	BA1113:672780-673170	390	550.793	531.669	350.023	896.386	401.983	500.769	442.186	243.955	839.09	470.362
fig|6666666.20977.peg.1964	Pyruvate kinase;Ontology_term=KEGG_ENZYME:2.7.1.40	BA1113:673270-675031	1761	1433.17	471.967	593.075	619.155	577.565	1658.74	435.556	487.071	658.814	543.319
fig|6666666.20977.peg.1965	6-phosphofructokinase;Ontology_term=KEGG_ENZYME:2.7.1.11	BA1113:675058-676054	996	328.024	86.4324	86.2575	152.155	115.243	386.008	94.1983	76.2636	120.602	121.464
fig|6666666.20977.peg.1966	Acetyl-coenzyme A carboxyl transferase alpha chain;Ontology_term=KEGG_ENZYME:6.4.1.2	BA1113:676357-678195	978	401.875	598.217	399.148	384.749	323.166	452.204	629.067	335.975	499.315	430.84
fig|6666666.20977.peg.1967	Acetyl-coenzyme A carboxyl transferase beta chain;Ontology_term=KEGG_ENZYME:6.4.1.2	BA1113:676357-678195	876	740.415	802.783	724.293	825.502	779.834	715.163	866.067	652.242	955.185	812.097
fig|6666666.20977.peg.1968	NADP-dependent malic enzyme;Ontology_term=KEGG_ENZYME:1.1.1.40	BA1113:678500-679733	1233	697.343	573.207	579.411	579.873	430.136	772.724	674.273	615.669	768.671	456.621
fig|6666666.20977.peg.1969	DNA polymerase III alpha subunit;Ontology_term=KEGG_ENZYME:2.7.7.7	BA1113:679874-683210	3336	143.664	127.864	101.337	174.084	137.705	177.902	153.962	115.513	155.917	147.668
fig|6666666.20977.peg.197	3-oxoacyl-[acyl-carrier protein] reductase( EC:1.1.1.100 );Ontology_term=KEGG_ENZYME:1.1.1.100	BA1108:188203-189662	696	13.8473	16.7578	15.8947	16.6192	32.2873	8.55788	21.6037	15.5163	22.9498	27.4715
fig|6666666.20977.peg.1970	hypothetical protein	BA1113:683347-684189	342	0.724264	0.735569	1.90489	30.9549	31.1788	2.38643	0.729804	2.42951	10.7476	36.3952
fig|6666666.20977.peg.1971	FIG013210: hypothetical protein	BA1113:683347-684189	504	5.792	7.84776	11.3123	79.3683	112.141	4.80325	6.21984	7.05604	32.1287	78.0552
fig|6666666.20977.peg.1972	FIG01230608: hypothetical protein	BA1113:684298-684484	186	8835.04	2420.78	2161.33	515.207	603.485	8187.61	2478.62	3089.99	597.134	857.883
fig|6666666.20977.peg.1973	FIG146085: 3'-to-5' oligoribonuclease A2C Bacillus type	BA1113:684533-685475	942	615.513	751.675	704.092	795.608	711.217	574.174	693.33	605.466	852.991	835.364
fig|6666666.20977.peg.1974	YtpI	BA1113:685622-685925	303	1346.66	1530.22	1670.4	2717.67	2325.86	1120.57	1051.51	841.332	2800.52	2775.2
fig|6666666.20977.peg.1975	hypothetical protein	BA1113:685941-686064	123	195.4	1271.33	1412.68	731.614	364.738	352.57	1490.54	1349.46	1350.69	952.48
fig|6666666.20977.peg.1976	FIG009439: Cytosolic protein containing multiple CBS domains	BA1113:686127-687450	1323	98.1583	61.0661	79.7225	129.965	120.369	94.3271	61.3413	54.7175	116.782	140.73
fig|6666666.20977.peg.1977	FIG002379: metal-dependent hydrolase	BA1113:687594-688278	684	479.021	456.602	405.412	253.835	156.47	509.949	544.237	406.689	401.597	166.661
fig|6666666.20977.peg.1978	3-oxoacyl-[acyl-carrier protein] reductase;Ontology_term=KEGG_ENZYME:1.1.1.100	BA1113:688344-689100	756	225.879	167.421	149.629	217.82	112.006	216.069	202.606	153.853	254.198	131.409
fig|6666666.20977.peg.1979	FIG01239940: hypothetical protein	BA1113:689191-690097	906	21.9284	46.0964	49.2406	54.915	49.0927	18.7975	37.5774	44.3091	92.7833	58.662
fig|6666666.20977.peg.198	3-oxoacyl-[acyl-carrier protein] reductase;Ontology_term=KEGG_ENZYME:1.1.1.100	BA1108:188203-189662	786	10.8207	20.7306	18.5213	18.6835	27.0631	11.5776	21.1371	15.2621	24.134	28.3375
fig|6666666.20977.peg.1980	Argininosuccinate lyase;Ontology_term=KEGG_ENZYME:4.3.2.1	BA1113:690216-692798	1374	6.85851	46.2623	116.417	2495.39	1027.65	6.3179	48.1897	64.7784	928.155	550.835
fig|6666666.20977.peg.1981	Argininosuccinate synthase;Ontology_term=KEGG_ENZYME:6.3.4.5	BA1113:690216-692798	1212	4.3083	26.4476	55.9613	2190.04	793.233	5.29231	26.7839	44.7886	726.995	492.706
fig|6666666.20977.peg.1982	Molybdenum cofactor biosynthesis protein MoaB	BA1113:692971-693487	516	18.4985	41.4641	59.0559	111.267	170.02	16.5993	36.6933	40.459	75.0489	184.68
fig|6666666.20977.peg.1983	Acetate kinase;Ontology_term=KEGG_ENZYME:2.7.2.1	BA1113:693586-694771	1185	115.028	78.5412	68.6051	210.533	250.297	163.417	98.5629	80.265	98.9185	234.87
fig|6666666.20977.peg.1984	Adenine-specific methyltransferase;Ontology_term=KEGG_ENZYME:2.1.1.72	BA1113:695000-695975	975	93.9289	74.2504	77.3143	176.974	128.603	92.2204	95.0442	65.215	163.226	132.37
fig|6666666.20977.peg.1985	Thiol peroxidase2C Tpx-type;Ontology_term=KEGG_ENZYME:1.11.1.15	BA1113:696063-696564	501	929.563	527.242	397.304	1074.34	740.493	833.849	624.098	313.715	712.242	883.248
fig|6666666.20977.peg.1986	Sporulation protein2C YTFJ Bacillus subtilis ortholog	BA1113:696676-697129	453	3.439	18.5733	19.6303	2085.51	2460.12	1.89872	17.3652	18.1441	175.741	2549.1
fig|6666666.20977.peg.1987	putative secreted protein	BA1113:697143-697851	708	1.77467	13.8428	10.3535	296.416	286.549	1.72197	11.9042	9.76985	49.1348	321.355
fig|6666666.20977.peg.1988	BH3197 unknown conserved protein	BA1113:697950-698475	525	435.065	283.14	301.624	255.583	185.435	287.638	351.529	233.442	280.707	215.275
fig|6666666.20977.peg.1989	Protease IV;Ontology_term=KEGG_ENZYME:3.4.21.-	BA1113:698489-699491	1002	76.8859	37.3261	45.298	40.359	42.5537	62.1525	57.8671	29.3883	45.2377	44.3763
fig|6666666.20977.peg.199	Sorbitol operon transcription regulator	BA1108:189755-190712	957	48.8072	18.0855	24.3585	46.4402	44.3199	39.4811	26.2577	21.4175	42.0542	40.0124
fig|6666666.20977.peg.1990	NAD kinase;Ontology_term=KEGG_ENZYME:2.7.1.23	BA1113:699938-702302	804	711.73	472.938	268.529	1007.97	442.746	570.961	581.808	238.547	961.684	523.666
fig|6666666.20977.peg.1991	hypothetical protein	BA1113:699938-702302	168	0	9.68402	0	12.1426	39.1329	0	9.82497	0	20.6472	23.0961
fig|6666666.20977.peg.1992	ATP-dependent RNA helicase YxiN	BA1113:699938-702302	1443	13.8005	13.8704	16.505	67.3148	36.6717	13.9029	15.1233	13.7703	40.963	46.9258
fig|6666666.20977.peg.1993	Fatty-acid desaturase;Ontology_term=KEGG_ENZYME:1.14.99.-	BA1113:702491-705479	1056	83.4956	187.757	575.521	16634.1	9395.56	60.9983	293.038	589.746	4497.51	11503
fig|6666666.20977.peg.1994	hypothetical protein	BA1113:702491-705479	129	0	0	303.986	3181.73	2696.88	97.9811	113.926	167.975	953.436	3062.67
fig|6666666.20977.peg.1995	sensor histidine kinase	BA1113:702491-705479	1137	23.354	32.2167	68.7445	1535.9	1085.77	23.5054	32.4769	56.1239	419.32	1135.73
fig|6666666.20977.peg.1996	putative two-component system response regulator	BA1113:702491-705479	600	28.1824	24.5922	63.0562	1103.41	613.069	20.707	17.7858	47.0079	274.672	711.847
fig|6666666.20977.peg.1997	hypothetical protein	BA1113:702491-705479	126	0	0	0	355.44	133.379	0	0	0	0	0
fig|6666666.20977.peg.1998	Ferrichrome-binding periplasmic protein precursor (TC 3.A.1.14.3)	BA1113:705587-706508	921	8.68832	92.1528	62.3407	180.561	94.0246	9.12114	95.4042	59.061	111.516	108.1
fig|6666666.20977.peg.1999	Two-component response regulator BceR	BA1113:706605-708311	702	61.034	86.5689	75.3515	63.2002	41.4413	48.5192	92.0106	67.603	114.188	50.0266
fig|6666666.20977.peg.2	ISPsy92C transposase OrfA	BA1108:876-1386	510	14.2181	24.3477	18.3604	19.487	25.8739	13.101	27.3025	21.3395	19.9522	26.9071
fig|6666666.20977.peg.20	hypothetical protein	BA1108:21231-21828	597	24.7321	28.5549	114.619	898.024	6692.53	18.6765	22.7475	50.2578	107.981	5687.8
fig|6666666.20977.peg.200	FIG01251015: hypothetical protein	BA1108:190904-191105	201	150.579	57.6186	92.3746	133.095	162.358	114.272	69.4152	54.7173	68.4058	101.549
fig|6666666.20977.peg.2000	Two-component sensor histidine kinase BceS	BA1113:706605-708311	1005	49.652	87.5698	75.9544	62.1609	44.3562	52.9451	96.3343	76.9286	132.482	43.6718
fig|6666666.20977.peg.2001	Bacitracin export ATP-binding protein BceA	BA1113:708416-711105	762	26.7611	50.0693	65.4341	91.3122	81.9862	25.8937	47.073	49.05	95.2798	65.1583
fig|6666666.20977.peg.2002	Bacitracin export permease protein BceB	BA1113:708416-711105	1938	47.4987	87.5546	107.464	116.836	119.219	54.1	80.718	107.691	130.468	101.965
fig|6666666.20977.peg.2003	FIG01250463: hypothetical protein	BA1113:711144-712497	1353	44.5813	352.473	286.742	114.175	101.457	55.6604	438.739	493.951	176.226	94.9128
fig|6666666.20977.peg.2004	NAD(P)H dehydrogenase2C quinone family protein	BA1113:712602-713190	588	0.574527	1.48862	1.11953	1.07124	1.64498	0.31812	1.74367	0.993775	0.979686	1.09568
fig|6666666.20977.peg.2005	FIG01231907: hypothetical protein	BA1113:713309-713741	432	122.043	119.584	177.652	117.556	78.6005	89.9511	104.394	137.265	109.317	84.2214
fig|6666666.20977.peg.2006	hypothetical protein	BA1113:713793-713964	171	42.2646	103.499	116.777	86.7334	26.3321	0	87.516	64.5912	64.755	72.2381
fig|6666666.20977.peg.2007	hypothetical protein	BA1113:713998-714178	180	24.9318	88.4899	102.638	39.9745	32.8068	13.0141	70.5694	97.4593	103.319	45.8009
fig|6666666.20977.peg.2008	Transporter2C LysE family	BA1113:714208-714823	615	30.1712	59.5251	56.6609	59.9085	44.4473	28.0527	50.4287	66.5691	58.1723	56.2018
fig|6666666.20977.peg.2009	Acyl-coenzyme A synthetases/AMP-(fatty) acid ligases2C YtcI homolog	BA1113:714959-716540	1581	410.522	65.6075	125.456	351.802	1004.71	466.755	56.5684	72.2805	426.385	665.242
fig|6666666.20977.peg.201	amino acid permease family protein	BA1108:191118-192444	1326	12.0462	23.7216	23.9989	31.8062	20.9096	17.25	48.9653	42.1555	15.2831	21.1523
fig|6666666.20977.peg.2010	Small acid-soluble spore protein2C alpha/beta family2C SASP_1	BA1113:716761-716974	213	344.862	401.662	1172.94	77405.1	88925.5	287.951	486.793	769.13	4326.56	90389.1
fig|6666666.20977.peg.2011	Thiamine biosynthesis protein thiI	BA1113:717063-718269	1206	73.3277	87.6777	78.3935	72.2139	57.7211	94.804	86.0244	84.6325	108.013	60.5077
fig|6666666.20977.peg.2012	Cysteine desulfurase;Ontology_term=KEGG_ENZYME:2.8.1.7	BA1113:718273-719416	1143	44.3509	50.4396	46.1709	47.3487	37.0338	58.1953	56.7886	46.1261	56.1022	39.6051
fig|6666666.20977.peg.2013	Branched-chain amino acid transport system carrier protein	BA1113:719618-720962	1344	103.924	82.3788	98.5295	65.3585	147.23	131.51	63.7002	52.2085	93.3551	136.526
fig|6666666.20977.peg.2014	Branched-chain amino acid transport system carrier protein	BA1113:721176-722520	1344	13.7694	7.15422	8.82741	80.8905	69.625	15.7544	8.66323	5.52657	12.9945	79.7042
fig|6666666.20977.peg.2015	Septation ring formation regulator EzrA	BA1113:722560-724264	1704	781.36	434.78	413.552	389.127	229.052	763.393	523.309	362.343	655.392	339.813
fig|6666666.20977.peg.2016	Histidinol-phosphatase;Ontology_term=KEGG_ENZYME:3.1.3.15	BA1113:724600-726051	816	142.675	114.151	137.315	170.886	142.269	121.971	115.249	104.426	199.394	189.514
fig|6666666.20977.peg.2017	putative transcriptional regulator YttP	BA1113:724600-726051	666	99.7949	185.828	199.499	270.506	241.292	91.9163	169.338	171.559	482.006	345.6
fig|6666666.20977.peg.2018	GAF domain protein%3B CDS_ID OB2202	BA1113:726177-726678	501	336.894	759.56	693.736	311.377	130.307	314.309	524.39	615.703	910.572	203.434
fig|6666666.20977.peg.2019	hypothetical protein	BA1113:726845-726971	126	993.912	764.729	1024.15	3909.84	2800.93	1819.44	923.52	554.571	2684.98	4820.31
fig|6666666.20977.peg.202	Glyoxalase family protein	BA1108:192773-193724	951	21.7093	21.078	23.96	36.0897	36.2895	15.1733	19.5387	19.2827	39.2814	42.2613
fig|6666666.20977.peg.2020	SSU ribosomal protein S4p (S9e)	BA1113:726988-727591	603	1098.5	509.371	1113.2	4251.19	2802.47	1173.48	562.03	808.599	2898.11	2890.02
fig|6666666.20977.peg.2021	hypothetical protein	BA1113:727827-728388	561	42.7678	104.481	84.7902	158.817	104.603	45.2983	103.314	44.2811	117.904	165.754
fig|6666666.20977.peg.2022	FIG01248548: hypothetical protein	BA1113:728396-728966	570	43.2807	91.2067	146.088	173.049	86.0273	41.2616	128.293	137.457	201.624	135.217
fig|6666666.20977.peg.2023	hypothetical protein	BA1113:729045-729258	213	16.8226	47.75	68.1062	75.2445	54.9601	8.99846	51.2414	58.0476	66.4651	93.4594
fig|6666666.20977.peg.2024	lipase precursor	BA1113:729353-729995	642	1225.41	16416.2	18457.9	4666.96	1349.99	839.749	21124.9	23679	7543.55	2190.07
fig|6666666.20977.peg.2025	FIG01248579: hypothetical protein	BA1113:730202-730544	342	193.379	111.071	87.6248	96.5063	63.9986	174.209	100.713	70.4557	155.426	78.2496
fig|6666666.20977.peg.2026	Tyrosyl-tRNA synthetase;Ontology_term=KEGG_ENZYME:6.1.1.1	BA1113:730672-731941	1269	140.418	289.259	198.753	186.387	167.118	159.067	470.609	205.9	281.365	172.696
fig|6666666.20977.peg.2027	Acetyl-coenzyme A synthetase;Ontology_term=KEGG_ENZYME:6.2.1.1	BA1113:732289-734014	1725	101.139	408.894	492.526	611.74	576.362	102.475	363.535	426.128	1149.17	467.384
fig|6666666.20977.peg.2028	Acetyltransferase AcuA2C acetyl-CoA synthetase inhibitor	BA1113:734169-734802	633	33.6251	99.0696	99.3714	94.7691	101.088	39.8386	85.0735	100.14	198.111	95.4553
fig|6666666.20977.peg.2029	Hypothetical protein AcuB2C not involved in acetoin utilization	BA1113:734840-736639	642	54.2712	217.493	210.957	174.472	180.231	64.0772	170.428	191.461	325.637	151.384
fig|6666666.20977.peg.203	Serine protease2C DegP/HtrA2C do-like;Ontology_term=KEGG_ENZYME:3.4.21.-	BA1108:193966-195286	1320	91.8489	38.2394	50.7702	17.0022	35.0719	155.381	31.0115	59.0621	21.6489	21.1321
fig|6666666.20977.peg.2030	NAD-independent protein deacetylase AcuC	BA1113:734840-736639	1161	106.753	390.663	408.956	281.806	274.656	93.1824	287.804	326.064	628.637	240.143
fig|6666666.20977.peg.2031	Catabolite control protein A	BA1113:736682-737684	1002	677.166	583.239	534.185	577.891	420.136	584.993	625.716	422.229	910.894	479.409
fig|6666666.20977.peg.2032	Chorismate mutase I / 2-keto-3-deoxy-D-arabino-heptulosonate-7-phosphate synthase I beta;Ontology_term=KEGG_ENZYME:5.4.99.5,KEGG_ENZYME:2.5.1.54	BA1113:738134-739211	1077	336.851	495.757	472.249	173.375	148.812	314.53	540.225	365.464	366.486	165.541
fig|6666666.20977.peg.2033	YtxJ	BA1113:739425-739749	324	8141.09	13520.4	17667.7	2284.7	1501.93	6461.95	14082.9	10999.5	5593.66	1841.76
fig|6666666.20977.peg.2034	general stress protein	BA1113:739779-740250	471	5473.42	8338.86	9365.35	833.751	411.155	4924.53	9771.44	7697.37	2945.47	686.445
fig|6666666.20977.peg.2035	Uncharacterized protein ytxG	BA1113:740279-740696	417	3032.21	3330.2	4128.2	364.818	212.204	2779.68	4823.93	3296.3	1206.38	349.202
fig|6666666.20977.peg.2036	UDP-N-acetylmuramate--alanine ligase;Ontology_term=KEGG_ENZYME:6.3.2.8	BA1113:740919-742218	1299	584.134	469.305	652.733	1345.86	1583.62	611.559	448.031	550.267	986.478	1695.74
fig|6666666.20977.peg.2037	Cell division protein FtsK	BA1113:742520-745271	2751	114.653	107.767	124.262	103.514	77.6683	123.354	114.824	128.088	148.804	89.5098
fig|6666666.20977.peg.2038	Phenylalanyl-tRNA synthetase beta chain;Ontology_term=KEGG_ENZYME:6.1.1.20	BA1113:745470-746076	606	215.122	217.109	248.633	150.064	161.359	188.621	194.561	196.228	304.236	161.649
fig|6666666.20977.peg.2039	Uncharacterized SAV1743 homolog	BA1113:746092-746905	813	193.664	195.065	267.317	191.416	193.491	215.332	211.728	238.853	334.535	184.038
fig|6666666.20977.peg.204	Pyrroline-5-carboxylate reductase2C ProG-like;Ontology_term=KEGG_ENZYME:1.5.1.2	BA1108:195455-196280	825	55.7275	79.2726	96.1323	98.0765	96.3056	57.4166	77.6	106.152	137.662	114.63
fig|6666666.20977.peg.2040	Thioredoxin CDS_ID OB2235	BA1113:746923-748259	321	161.142	132.833	156.578	159.032	114.507	180.317	117.98	144.905	226.688	116.635
fig|6666666.20977.peg.2041	Predicted nicotinate-regulated transporter BH3254	BA1113:746923-748259	1029	103.385	69.5563	114.436	114.306	116.954	106.117	79.9197	107.096	177.368	124.858
fig|6666666.20977.peg.2042	unknown	BA1113:748459-748906	447	235.168	259.431	292	124.024	103.808	171.307	253.45	277.598	276.343	130.152
fig|6666666.20977.peg.2043	Glutamyl aminopeptidase%3B Deblocking aminopeptidase;Ontology_term=KEGG_ENZYME:3.4.11.7	BA1113:748949-750023	1074	61.7846	36.7996	52.9688	91.1913	126.883	65.8799	32.3763	43.8487	138.117	133.478
fig|6666666.20977.peg.2044	YtzB	BA1113:750222-750537	315	510.543	799.298	372.782	293.885	168.319	412.206	565.784	539.232	635.479	175.938
fig|6666666.20977.peg.2045	NAD-dependent malic enzyme;Ontology_term=KEGG_ENZYME:1.1.1.38	BA1113:750577-752275	1698	77.898	60.4872	64.6407	265.016	326.836	71.7302	70.5765	63.3974	98.4534	352.694
fig|6666666.20977.peg.2046	CDS_ID OB2240	BA1113:752348-753197	849	21	10.5826	19.4833	15.6111	21.9086	22.9213	20.566	19.1344	23.243	21.6601
fig|6666666.20977.peg.2047	tRNA (guanine46-N7-)-methyltransferase;Ontology_term=KEGG_ENZYME:2.1.1.33	BA1113:753313-753949	636	65.265	52.28	48.6884	104.351	78.0437	59.5082	65.0109	43.064	127.307	111.835
fig|6666666.20977.peg.2048	hypothetical protein	BA1113:753996-754131	135	0	0	0	0	0	0	66.4127	0	63.36	0
fig|6666666.20977.peg.2049	FIG01225636: hypothetical protein	BA1113:754144-755229	276	348.448	418.81	231.25	552.305	442.89	358.896	348.7	161.182	231.78	648.867
fig|6666666.20977.peg.205	D-aminopeptidase;Ontology_term=KEGG_ENZYME:3.4.11.-	BA1108:196469-197294	825	31.2219	78.5158	190.384	250.365	305.385	23.1681	72.635	58.6687	463.68	297.805
fig|6666666.20977.peg.2050	aminoglycoside phosphotransferase family protein	BA1113:754144-755229	813	354.773	429.26	271.629	454.814	509.746	342.396	394.227	193.705	244.234	620.539
fig|6666666.20977.peg.2051	Transcription regulator [contains diacylglycerol kinase catalytic domain]	BA1113:755501-756431	930	85.0586	59.4542	46.8472	74.7924	100.073	102.77	61.9964	46.1788	72.091	90.2685
fig|6666666.20977.peg.2052	FIG01233842: hypothetical protein	BA1113:756478-757414	936	83.4535	61.248	69.7096	74.9621	83.8012	91.6398	61.9753	68.1831	76.7884	85.7984
fig|6666666.20977.peg.2053	2'-5' RNA ligase	BA1113:757439-757991	552	24.2665	18.9162	19.2584	55.2809	54.823	24.416	27.4089	20.3077	37.6308	72.0578
fig|6666666.20977.peg.2054	Cysteine synthase;Ontology_term=KEGG_ENZYME:2.5.1.47	BA1113:758084-759014	930	51.0352	42.6767	44.8279	70.3474	58.1067	51.645	50.9256	44.5425	92.6378	58.7841
fig|6666666.20977.peg.2055	Alpha-aspartyl dipeptidase Peptidase E;Ontology_term=KEGG_ENZYME:3.4.13.21	BA1113:759066-759684	618	338.433	139.617	184.783	149.566	147.147	319.514	144.836	189.713	211.322	201.494
fig|6666666.20977.peg.2056	Acetylornithine deacetylase/Succinyl-diaminopimelate desuccinylase and related deacylases	BA1113:759711-761112	1401	187.788	51.9649	64.3402	80.5348	66.7104	184.711	72.4841	72.1017	100.831	91.8025
fig|6666666.20977.peg.2057	Xanthine/uracil/thiamine/ascorbate permease family protein	BA1113:761206-762505	1299	69.5273	12.5834	22.2845	110.916	73.8639	80.7742	16.6448	22.3775	45.0609	80.2276
fig|6666666.20977.peg.2058	transcriptional regulator2C DeoR family	BA1113:762922-763096	174	842.874	1291.09	1810.55	2561.72	649.672	763.736	1576.96	877.432	2293.34	1354.96
fig|6666666.20977.peg.2059	Ribosomal small subunit pseudouridine synthase A;Ontology_term=KEGG_ENZYME:4.2.1.70	BA1113:763162-763879	717	138.063	84.1737	132.885	188.588	153.894	180.928	80.1667	90.5224	182.329	136.181
fig|6666666.20977.peg.206	dipeptide ABC transporter (permease)	BA1108:197312-199207	936	43.817	217.681	521.62	511.315	684.11	38.6847	157.213	150.616	995.613	541.084
fig|6666666.20977.peg.2060	Membrane protein involved in the export of O-antigen2C teichoic acid lipoteichoic acids	BA1113:763895-765518	1623	89.4884	69.9053	87.6824	154.941	126.266	137.117	67.0086	68.9537	117.09	104.679
fig|6666666.20977.peg.2061	NAD(FAD)-utilizing dehydrogenases	BA1113:765693-767159	1272	77.5695	65.6985	75.9878	86.5112	68.5376	90.7481	60.946	61.6392	88.8314	69.4645
fig|6666666.20977.peg.2062	FIG01252429: hypothetical protein	BA1113:765693-767159	198	46.0642	19.2966	26.0633	44.2416	78.4141	65.1222	23.4962	27.2063	43.0074	42.5154
fig|6666666.20977.peg.2063	Glycine betaine transporter OpuD	BA1113:767299-768832	1533	143.601	355.118	378.272	204.172	214.47	141.134	320.32	235.121	122.247	233.877
fig|6666666.20977.peg.2064	FIG01250735: hypothetical protein	BA1113:768965-769490	525	27.5314	16.1594	18.1328	70.2429	81.6382	31.5837	20.2739	8.97855	34.4117	85.8511
fig|6666666.20977.peg.2065	Protein cse60	BA1113:769521-769713	192	0	8.95514	6.05218	148.039	213.63	4.69022	0	4.4515	19.8346	152.878
fig|6666666.20977.peg.2066	Rhodanese-like domain protein	BA1113:769805-770117	312	69.9972	113.718	102.903	122.884	112.985	65.9988	92.8192	63.7975	224.629	117.638
fig|6666666.20977.peg.2067	YTEU	BA1113:770171-770855	684	1.16211	5.79812	8.74122	13.5571	11.9951	2.06144	5.17649	3.76813	5.80876	10.0648
fig|6666666.20977.peg.2068	Myo-inositol 2-dehydrogenase 1;Ontology_term=KEGG_ENZYME:1.1.1.18	BA1113:770879-772169	1290	0.316203	2.20608	5.17397	5.86465	8.97423	0.702978	2.13754	4.19104	6.21634	6.73971
fig|6666666.20977.peg.2069	unknown	BA1113:772187-773821	525	0.339894	1.05387	3.98037	16.926	40.4304	0.375997	2.749	1.56149	3.47983	57.3779
fig|6666666.20977.peg.207	dipeptide ABC transporter (permease)	BA1108:197312-199207	963	48.4327	179.947	622.25	501.908	758.502	38.349	137.554	158.368	1164.9	531.079
fig|6666666.20977.peg.2070	Rhamnogalacturonides degradation protein RhiN	BA1113:772187-773821	1113	0	1.04892	1.78331	1.86204	3.02893	0	2.28861	0.439353	1.56517	3.68676
fig|6666666.20977.peg.2071	ABC-type polysaccharide transport system2C permease component	BA1113:773839-774805	966	0.148912	1.08833	2.31148	2.94974	4.44982	0	0.905482	1.04138	2.19684	3.99361
fig|6666666.20977.peg.2072	Transcriptional regulator2C AraC family	BA1113:775036-777337	2301	25.251	28.5218	108.942	59.8346	45.6688	27.2392	46.9906	76.6422	107.549	64.5494
fig|6666666.20977.peg.2073	Transcriptional regulator2C HxlR family	BA1113:777372-777744	372	3.05793	8.10994	5.61407	9.96969	15.2846	1.34608	4.31642	11.0206	14.6507	16.9458
fig|6666666.20977.peg.2074	major facilitator family transporter	BA1113:777898-779086	1188	2.2055	5.22057	7.5	8.61436	10.5483	1.67705	6.70823	4.61178	5.53028	12.1687
fig|6666666.20977.peg.2075	oxidoreductase of aldo/keto reductase family2C subgroup 1	BA1113:779099-779939	840	2.30607	4.25335	7.11952	8.35233	6.9268	2.75649	5.39127	5.15749	6.24271	7.46898
fig|6666666.20977.peg.2076	lipoprotein	BA1113:779983-781483	1500	2.65854	24.7839	29.8631	50.927	72.7308	3.5475	25.6153	14.9435	72.2514	76.3132
fig|6666666.20977.peg.2077	Probable ABC transporter permease protein ytcP	BA1113:781508-782387	879	1.33981	16.4205	34.6817	51.8637	81.1896	1.11556	23.9259	17.7377	76.9905	68.187
fig|6666666.20977.peg.2078	hypothetical protein	BA1113:782455-782578	123	0	0	0	0	364.738	0	0	0	0	0
fig|6666666.20977.peg.2079	UDP-glucose 4-epimerase;Ontology_term=KEGG_ENZYME:5.1.3.2	BA1113:782587-783340	753	15.5327	72.337	95.6008	93.0113	138.861	18.1376	76.168	75.9006	138.56	130.53
fig|6666666.20977.peg.208	Oligopeptide transport ATP-binding protein OppD (TC 3.A.1.5.1)	BA1108:199214-201844	1014	79.4267	199.206	792.676	559.457	981.3	70.924	184.617	232.411	1397.41	638.709
fig|6666666.20977.peg.2080	FIG01240125: hypothetical protein	BA1113:783392-784295	903	10.5241	27.8731	42.9512	23.0604	33.856	9.70735	32.3193	26.9585	58.6215	35.9628
fig|6666666.20977.peg.2081	Leucyl-tRNA synthetase;Ontology_term=KEGG_ENZYME:6.1.1.4	BA1113:784425-786840	2415	417.615	318.036	478.475	922.698	562.835	402.141	353.303	356.792	660.551	520.315
fig|6666666.20977.peg.2082	hypothetical protein	BA1113:787261-787591	330	479.872	1916.39	1576.64	4285.36	2209.53	305.295	2462.14	1252.34	2843.84	2662.69
fig|6666666.20977.peg.2083	FIG01229017: hypothetical protein	BA1113:788016-788820	804	153.304	607.253	251.761	365.603	210.062	130.767	632.367	281.285	741.822	342.01
fig|6666666.20977.peg.2084	FIG01229877: hypothetical protein	BA1113:788904-789603	699	254.578	271.284	298.775	389.533	294.866	253.254	353.259	301.761	408.902	325.749
fig|6666666.20977.peg.2085	ABC transporter2C permease protein	BA1113:789668-790940	1272	176.567	95.6328	308.104	3317.36	2045.4	139.814	94.5152	230.771	796.201	1188.16
fig|6666666.20977.peg.2086	Uncharacterized ABC transporter ATP-binding protein ytrE	BA1113:790968-791667	699	85.085	22.0594	122.027	1684.43	915.406	64.5647	25.1349	81.0624	403.006	700.087
fig|6666666.20977.peg.2087	FIG01230851: hypothetical protein	BA1113:791688-794138	996	101.692	23.3682	162.498	2466.99	1742.99	75.8315	26.6023	83.7896	602.194	1452.98
fig|6666666.20977.peg.2088	ABC transporter2C ATP-binding protein	BA1113:791688-794138	879	211.523	62.5375	305.633	4080.48	3016.9	151.716	59.5603	172.504	997.834	2418.39
fig|6666666.20977.peg.2089	Transcriptional regulator2C GntR family	BA1113:791688-794138	414	217.757	66.8633	286.673	3822.16	2203.26	133.892	78.4818	203.838	1002.96	2311.88
fig|6666666.20977.peg.209	Oligopeptide ABC transporter2C periplasmic oligopeptide-binding protein OppA (TC 3.A.1.5.1)	BA1108:199214-201844	1620	85.9386	162.997	683.004	484.461	769.365	65.133	148.879	186.732	1161.47	550.783
fig|6666666.20977.peg.2090	conserved hypothetical protein	BA1113:791688-794138	180	199.454	18.9621	153.957	1918.8	1108.87	136.648	64.154	60.9121	413.276	1435.1
fig|6666666.20977.peg.2091	FIG01225931: hypothetical protein	BA1113:794886-795162	276	15.6201	76.0376	92.5002	829.218	1093.09	22.2672	54.4844	45.8647	106.975	1311.22
fig|6666666.20977.peg.2092	COG1242: Predicted Fe-S oxidoreductase	BA1113:795314-796855	966	94.2614	152.211	174.131	259.209	136.404	108.986	124.353	118.544	250.947	166.781
fig|6666666.20977.peg.2093	SAM-dependent methyltransferase2C MraW methylase family;Ontology_term=KEGG_ENZYME:2.1.1.-	BA1113:795314-796855	579	164.8	222.482	278.637	408.69	234.122	179.551	172.353	173.354	473.913	271.469
fig|6666666.20977.peg.2094	sporulation-control gene	BA1113:796874-797651	777	21.7722	30.6414	33.7941	47.9046	43.6815	27.856	22.4488	30.0671	59.6896	43.2693
fig|6666666.20977.peg.2095	FIG01226832: hypothetical protein	BA1113:797916-798996	1080	141.728	96.3494	106.068	226.37	169.248	152.697	86.2007	89.6981	233.525	202.376
fig|6666666.20977.peg.2096	Lysophospholipase%3B Monoglyceride lipase%3B putative;Ontology_term=KEGG_ENZYME:3.1.1.5,KEGG_ENZYME:3.1.1.23	BA1113:799025-799805	780	151.837	131.715	107.444	240.252	184.833	150.278	149.043	95.1959	223.377	216.265
fig|6666666.20977.peg.2097	carbonic anhydrase2C family 3	BA1113:799850-800366	516	182.193	205.878	163.539	375.961	235.873	172.555	279.433	154.625	358.567	275.913
fig|6666666.20977.peg.2098	Asparagine synthetase [glutamine-hydrolyzing];Ontology_term=KEGG_ENZYME:6.3.5.4	BA1113:800507-802406	1899	261.731	333.027	392.671	619.486	443.099	365.185	259.794	237.243	494.548	333.383
fig|6666666.20977.peg.2099	S-adenosylmethionine synthetase;Ontology_term=KEGG_ENZYME:2.5.1.6	BA1113:802554-803757	1203	182.542	593.521	550.815	802.209	427.86	193.087	542.708	401.67	715.114	509.313
fig|6666666.20977.peg.21	Fumarylacetoacetate hydrolase family protein	BA1108:21955-22861	906	74.4921	61.7423	63.8459	52.3191	76.14	58.899	80.5463	59.8924	91.8682	78.4219
fig|6666666.20977.peg.210	Muramoyltetrapeptide carboxypeptidase;Ontology_term=KEGG_ENZYME:3.4.17.13	BA1108:202155-206048	942	70.3531	70.2291	383.942	469.224	977.945	76.079	84.5259	82.5066	710.738	507.024
fig|6666666.20977.peg.2100	Phosphoenolpyruvate carboxykinase [ATP];Ontology_term=KEGG_ENZYME:4.1.1.49	BA1113:804313-805900	1587	75.07	4062.75	2803.82	5232.58	2692.35	70.0801	4549.61	3054.08	6072.65	2769.02
fig|6666666.20977.peg.2101	YtmB	BA1113:805940-806183	243	764.818	421.118	291.823	526.488	377.247	655.717	460.258	294.5	568.27	413.941
fig|6666666.20977.peg.2102	Dipeptidyl aminopeptidases/acylaminoacyl-peptidase	BA1113:806222-807017	795	56.7375	38.0826	45.3738	82.8362	71.6981	60.0003	44.7415	40.7008	83.66	72.3612
fig|6666666.20977.peg.2103	Phytoene desaturase2C neurosporene or lycopene producing / 42C4'-diapolycopene oxidase;Ontology_term=KEGG_ENZYME:1.3.-.-	BA1113:807043-810290	1482	98.0201	80.7395	79.5798	68.1784	75.6998	99.6029	87.2024	70.7996	100.454	59.0879
fig|6666666.20977.peg.2104	FIG01243145: hypothetical protein	BA1113:807043-810290	1128	81.2198	77.3017	86.4714	61.6921	60.0478	82.5688	70.3254	78.2752	97.8811	50.958
fig|6666666.20977.peg.2105	Phospholipid/glycerol acyltransferase	BA1113:807043-810290	657	42.736	40.3085	39.8317	25.3094	30.6932	47.0952	38.7822	38.9264	52.7428	24.7022
fig|6666666.20977.peg.2106	FIG01244157: hypothetical protein	BA1113:810348-811038	690	15.6183	13.1326	11.0202	11.971	11.0642	18.3352	19.0673	10.6414	19.0466	16.9684
fig|6666666.20977.peg.2107	ABC transporter2C substrate-binding protein2C putative	BA1113:811250-812252	1002	6.26478	11.5993	82.1256	2394.75	5200.72	5.53521	7.93689	29.8864	46.6918	5816.02
fig|6666666.20977.peg.2108	Hydroxymethylpyrimidine ABC transporter2C ATPase component	BA1113:812267-813819	771	10.1052	9.49128	51.595	1592.6	3818.28	9.23284	9.43187	24.8467	38.9239	3368.19
fig|6666666.20977.peg.2109	Hydroxymethylpyrimidine ABC transporter2C transmembrane component	BA1113:812267-813819	795	1.14237	6.34711	43.8942	1487.75	3232.32	1.90142	2.69992	13.272	28.9676	2850.01
fig|6666666.20977.peg.211	L-alanine-DL-glutamate epimerase	BA1108:202155-206048	1080	66.1832	69.3063	315.851	370.527	697.327	67.7528	74.7336	90.6087	668.267	435.324
fig|6666666.20977.peg.2110	8-oxo-dGTPase Bsu YtkD / 8-oxo-GTPase Bsu YtkD	BA1113:813849-814326	477	250.841	414.017	392.838	531.472	375.382	145.791	344.818	306.772	795.005	458.477
fig|6666666.20977.peg.2111	Tellurium resistance protein TerD	BA1113:814572-815226	654	47.7034	37.9937	43.2933	111.091	141.965	72.8693	82.3079	44.8868	21.9054	116.737
fig|6666666.20977.peg.2112	FIG01246122: hypothetical protein	BA1113:815248-816031	783	66.6073	64.5212	65.9042	150.699	216.464	102.776	57.8259	66.31	50.4937	232.281
fig|6666666.20977.peg.2113	FIG01225551: hypothetical protein	BA1113:816236-816545	309	41.6817	37.525	105.279	554.268	1444.15	59.535	28.294	30.0796	26.9046	2121.66
fig|6666666.20977.peg.2114	FIG01229566: hypothetical protein	BA1113:816588-816993	405	29.224	15.4988	55.9801	323.859	1160.36	40.2665	12.1102	12.4185	12.4918	2048.79
fig|6666666.20977.peg.2115	hypothetical protein	BA1113:817150-817342	192	2132.8	2377.59	2372.45	261.915	118.683	2218.47	2494.92	3151.66	828.093	185.637
fig|6666666.20977.peg.2116	Non-specific DNA-binding protein Dps / Iron-binding ferritin-like antioxidant protein / Ferroxidase;Ontology_term=KEGG_ENZYME:1.16.3.1	BA1113:817466-817904	438	3470.36	5131.43	6155.22	389.8	431.155	2635.14	5998.82	5007.78	1140.62	501.755
fig|6666666.20977.peg.2117	hypothetical protein	BA1113:818035-818182	147	1453.88	3698.43	6624.05	4350.26	3796.59	1880.02	4331.75	5166.5	7125.11	5694.84
fig|6666666.20977.peg.2118	FIG01243046: hypothetical protein	BA1113:818190-818628	438	950.39	3177.58	4719.48	3037.14	2328.03	810.426	3071.98	4122.47	4726.24	3688.93
fig|6666666.20977.peg.2119	S-ribosylhomocysteine lyase / Autoinducer-2 production protein LuxS;Ontology_term=KEGG_ENZYME:4.4.1.21	BA1113:818751-819225	474	1895.98	893.491	894.215	976.408	579.263	1397.31	781.731	672.111	1192.51	755.34
fig|6666666.20977.peg.212	NLP/P60 family protein	BA1108:202155-206048	918	64.5553	88.0558	261.671	276.369	432.663	50.3698	67.9865	90.7027	539.334	327.437
fig|6666666.20977.peg.2120	Protein YidD	BA1113:819353-819578	225	84.1026	163.76	106.922	34.7959	14.9714	85.572	181.84	119.318	72.1403	47.8136
fig|6666666.20977.peg.2121	Carbonic anhydrase;Ontology_term=KEGG_ENZYME:4.2.1.1	BA1113:819579-820191	612	75.1395	209.346	154.27	54.5994	61.2268	71.8194	185.822	130.914	139.972	65.5613
fig|6666666.20977.peg.2122	Zinc ABC transporter2C periplasmic-binding protein ZnuA	BA1113:820359-821352	993	14.9718	49.163	72.4273	33.8584	65.6939	15.0303	28.0135	62.2745	27.4441	55.163
fig|6666666.20977.peg.2123	LSU ribosomal protein L31p	BA1113:821429-821672	243	73.3387	138.043	163.421	102.188	185.722	71.8076	84.6452	147.25	151.009	78.0202
fig|6666666.20977.peg.2124	Cytochrome d ubiquinol oxidase subunit I;Ontology_term=KEGG_ENZYME:1.10.3.-	BA1113:821847-823179	1332	22.342	58.6777	64.1434	372.397	359.575	20.5471	48.9163	50.7289	78.0898	332.781
fig|6666666.20977.peg.2125	Cytochrome d ubiquinol oxidase subunit II;Ontology_term=KEGG_ENZYME:1.10.3.-	BA1113:823195-824248	1053	25.8722	47.7649	50.9567	380.719	437.258	25.317	48.9169	43.0168	64.3368	398.734
fig|6666666.20977.peg.2126	FIG01227655: hypothetical protein	BA1113:824316-824475	159	111.296	128.988	174.791	3918.37	4366.15	42.311	290.634	102.313	254.402	6320.47
fig|6666666.20977.peg.2127	FIG01230397: hypothetical protein	BA1113:824500-824692	192	35.5467	138.805	139.2	2909.54	3954.53	51.5924	163.601	111.288	218.18	4007.58
fig|6666666.20977.peg.2128	O-succinylbenzoate-CoA synthase;Ontology_term=KEGG_ENZYME:4.2.1.-	BA1113:824797-827369	1125	79.7444	57.0913	62.8998	67.0974	95.555	89.435	67.7869	71.0021	74.7332	80.2399
fig|6666666.20977.peg.2129	O-succinylbenzoic acid--CoA ligase;Ontology_term=KEGG_ENZYME:6.2.1.26	BA1113:824797-827369	1461	32.8747	17.2149	21.6962	22.4605	34.4754	38.7878	19.4489	20.8482	31.2734	30.3778
fig|6666666.20977.peg.213	Oligopeptide transport ATP-binding protein OppF (TC 3.A.1.5.1)	BA1108:202155-206048	969	87.9687	144.511	399.507	404.222	656.245	63.7593	137.411	130.893	739.7	444.453
fig|6666666.20977.peg.2130	Naphthoate synthase;Ontology_term=KEGG_ENZYME:4.1.3.36	BA1113:827439-828258	819	927.879	162.122	201.913	360.138	304.036	836.784	175.403	148.671	465.556	304.33
fig|6666666.20977.peg.2131	2-succinyl-6-hydroxy-22C4-cyclohexadiene-1-carboxylate synthase;Ontology_term=KEGG_ENZYME:4.2.99.20	BA1113:828272-832241	831	293.69	27.3698	58.4479	117.446	146.435	326.56	31.7015	31.7858	77.3816	122.526
fig|6666666.20977.peg.2132	2-succinyl-5-enolpyruvyl-6-hydroxy-3-cyclohexene-1-carboxylic-acid synthase;Ontology_term=KEGG_ENZYME:2.2.1.9	BA1113:828272-832241	1743	310.846	58.2023	99.2795	86.6198	138.211	365.48	66.9509	56.8444	107.492	119.742
fig|6666666.20977.peg.2133	Menaquinone-specific isochorismate synthase;Ontology_term=KEGG_ENZYME:5.4.4.2	BA1113:828272-832241	1419	105.936	40.9309	51.3311	63.7218	59.5487	134.056	41.4609	29.7284	77.9485	60.5157
fig|6666666.20977.peg.2134	12C4-dihydroxy-2-naphthoate octaprenyltransferase;Ontology_term=KEGG_ENZYME:2.5.1.74	BA1113:832623-833562	939	118.902	153.887	141.458	144.363	148.865	147.449	154.248	97.7421	204.424	200.261
fig|6666666.20977.peg.2135	DNA binding protein2C DksA/TraR family	BA1113:833679-834414	735	5.48652	6.1486	8.20455	186.609	231.975	3.97895	3.84636	4.65067	18.9329	284.279
fig|6666666.20977.peg.2136	Integral membrane protein	BA1113:834501-834978	477	199.883	1389.01	1492.58	275.341	263.941	147.973	1663.83	832.667	243.718	401.918
fig|6666666.20977.peg.2137	trifolitoxin immunity domain protein	BA1114:866-1661	795	14.47	29.7521	20.7141	11.564	12.2411	14.5775	28.3491	28.9772	28.5352	15.5407
fig|6666666.20977.peg.2138	FIG01247676: hypothetical protein	BA1114:1807-3073	678	30.1093	76.03	53.6954	32.1151	23.1992	22.9483	53.5787	61.5496	68.946	36.248
fig|6666666.20977.peg.2139	hypothetical protein	BA1114:1807-3073	117	0	0	0	0	0	0	0	0	0	0
fig|6666666.20977.peg.214	Arginine deiminase;Ontology_term=KEGG_ENZYME:3.5.3.6	BA1108:206109-206970	861	62.7475	1078.66	577.021	212.975	370.64	55.5321	1108.94	786.448	127.819	485.708
fig|6666666.20977.peg.2140	Phosphoglycerate mutase	BA1114:1807-3073	546	90.0131	185.923	192.45	63.3727	64.1481	81.8892	217.356	176.49	210.569	68.7554
fig|6666666.20977.peg.2141	FIG01239116: hypothetical protein	BA1114:3144-3336	192	151.074	631.338	913.879	296.078	474.734	150.087	745.294	912.558	684.292	551.451
fig|6666666.20977.peg.2142	hypothetical protein	BA1114:3556-3709	153	375.413	330.773	474.773	191.962	150.669	112.828	216.869	269.916	279.84	364.067
fig|6666666.20977.peg.2143	FIG01253662: hypothetical protein	BA1114:3773-4463	690	157.102	90.9731	90.2461	60.4252	66.1219	160.943	105.568	111.202	118.715	84.2566
fig|6666666.20977.peg.2144	conserved hypothetical membrane spanning protein	BA1114:4481-5285	804	103.204	42.6211	40.5831	37.444	31.0246	115.358	61.7731	60.836	69.2395	48.3457
fig|6666666.20977.peg.2145	Lipoteichoic acid synthase LtaS Type Ib	BA1114:5819-7763	1944	520.973	274.01	352.431	396.559	388.588	734.911	295.341	251.517	547.601	331.512
fig|6666666.20977.peg.2146	Signal peptidase I;Ontology_term=KEGG_ENZYME:3.4.21.89	BA1114:7919-8486	567	495.54	335.31	472.411	665.983	488.937	565.695	317.089	294.793	825.19	570.052
fig|6666666.20977.peg.2147	O-acetylhomoserine sulfhydrylase / O-succinylhomoserine sulfhydrylase;Ontology_term=KEGG_ENZYME:2.5.1.49,KEGG_ENZYME:2.5.1.48	BA1114:8528-9821	1293	287.599	86.3562	150.318	51.9891	52.1282	283.005	107.868	86.4241	150.577	76.4917
fig|6666666.20977.peg.2148	hypothetical protein	BA1114:10086-10242	156	0	0	0	0	0	0	0	0	0	0
fig|6666666.20977.peg.2149	hypothetical protein	BA1114:10288-11172	120	0	0	0	0	0	0	0	0	0	0
fig|6666666.20977.peg.215	Acyl-CoA hydrolase;Ontology_term=KEGG_ENZYME:3.1.2.20	BA1108:207149-207671	522	36.6888	74.0542	118.242	156.676	189.014	29.584	56.8484	84.6493	211.025	150.568
fig|6666666.20977.peg.2150	Alkanesulfonates ABC transporter ATP-binding protein	BA1114:10288-11172	768	0.199154	1.45163	5.67626	8.64225	16.459	0.441897	1.81531	2.08098	4.97523	10.6648
fig|6666666.20977.peg.2151	Alkanesulfonates-binding protein	BA1114:11186-13009	990	1.87842	4.52696	7.66216	7.69123	24.2488	3.04927	2.19666	3.5379	11.4775	20.6702
fig|6666666.20977.peg.2152	Alkanesulfonates transport system permease protein	BA1114:11186-13009	834	1.96923	7.09124	17.152	10.426	14.1859	2.18564	4.89664	10.2003	17.478	17.1301
fig|6666666.20977.peg.2153	Alkanesulfonate monooxygenase;Ontology_term=KEGG_ENZYME:1.14.14.5	BA1114:13020-14258	1146	4.48187	26.3451	33.346	28.7701	26.3309	7.94171	26.0343	16.4128	42.8731	34.3729
fig|6666666.20977.peg.2154	hypothetical protein	BA1114:13020-14258	132	0	85.3485	0	0	0	0	86.1338	0	0	96.7212
fig|6666666.20977.peg.2155	hypothetical protein	BA1114:14462-14591	129	105.593	0	0	0	0	0	0	0	0	0
fig|6666666.20977.peg.2156	FIG01240211: hypothetical protein	BA1114:14707-14920	213	88472.6	175588	365655	48529.1	39305.6	76025	224059	513193	104439	37861.5
fig|6666666.20977.peg.2157	FIG01227216: hypothetical protein	BA1114:15035-18393	747	828.452	1211.45	1063.9	325.554	270.696	507.945	1343.12	1050.93	466.073	331.474
fig|6666666.20977.peg.2158	FIG01236952: hypothetical protein	BA1114:15035-18393	1467	573.894	823.336	708.635	127.167	118.533	361.209	959.615	592.325	296.431	121.876
fig|6666666.20977.peg.2159	FIG01233436: hypothetical protein	BA1114:15035-18393	906	856.66	731.318	696.671	137.987	158.949	530.628	786.464	497.351	324.101	165.077
fig|6666666.20977.peg.216	Transcriptional regulator2C PadR family	BA1108:207782-208112	330	11.7233	10.2989	7.20398	12.7862	10.61	10.2908	12.5981	10.4507	8.92324	21.5761
fig|6666666.20977.peg.2160	FIG01244445: hypothetical protein	BA1114:15035-18393	282	753.727	600.332	758.541	126.393	133.732	447.153	563.845	403.57	381.008	187.019
fig|6666666.20977.peg.2161	FIG01233886: hypothetical protein	BA1114:18472-19129	657	405.501	78.3209	182.27	231.749	167.545	318.777	120.324	127.292	173.298	257.028
fig|6666666.20977.peg.2162	FIG01227611: hypothetical protein	BA1114:19426-19927	501	60.2901	50.5368	50.4362	110.166	76.0122	67.8714	52.0697	35.6019	69.8521	105.656
fig|6666666.20977.peg.2163	Epoxyqueuosine (oQ) reductase QueG	BA1114:20103-21255	1152	44.6621	79.3054	84.9482	105.432	67.9832	46.8214	85.3098	78.6083	92.3168	80.3253
fig|6666666.20977.peg.2164	FIG01231642: hypothetical protein	BA1114:21316-22219	903	45.8201	72.6391	71.2361	158.014	142.493	54.6488	69.0682	65.7938	102.358	152.532
fig|6666666.20977.peg.2165	tRNA (cytosine34-2'-O-)-methyltransferase;Ontology_term=KEGG_ENZYME:2.1.1.-	BA1114:22262-22736	474	139.675	189.965	160.22	427.987	407.899	138.012	153.605	110.878	292.562	378.681
fig|6666666.20977.peg.2166	hypothetical protein	BA1114:23011-23158	147	0	0	0	0	0	0	0	0	0	31.9935
fig|6666666.20977.peg.2167	Serine protein kinase (prkA protein)2C P-loop containing	BA1114:23178-25074	1896	3.06693	8.36164	10.377	288.904	439.163	2.502	8.08955	9.51261	47.0535	300.629
fig|6666666.20977.peg.2168	UPF0229 protein YeaH	BA1114:25214-26491	1164	0.35674	0.746127	2.15147	78.6935	122.002	0.528584	0.843904	0.972455	14.0289	102.91
fig|6666666.20977.peg.2169	hypothetical protein	BA1114:25214-26491	117	0	0	0	0	0	0	0	0	0	0
fig|6666666.20977.peg.217	NADH dehydrogenase subunit N	BA1108:208116-208869	753	24.7297	43.4022	33.3676	34.4674	26.5056	26.7529	48.8469	51.2329	45.2583	23.7091
fig|6666666.20977.peg.2170	hypothetical protein	BA1114:26494-26662	168	0	0	0	0	9.78322	0	0	0	0	0
fig|6666666.20977.peg.2171	Multidrug resistance protein [function not yet clear]	BA1114:26741-27374	633	9.82888	8.05443	3.02143	50.4364	81.2264	20.9224	9.16176	4.18496	9.40587	81.6307
fig|6666666.20977.peg.2172	Membrane component of multidrug resistance system	BA1114:27413-29033	1620	13.2401	12.3418	9.96091	54.3978	93.9847	23.578	10.546	6.47185	8.47314	66.6387
fig|6666666.20977.peg.2173	FIG01233049: hypothetical protein	BA1114:29050-29575	525	17.3346	21.0774	27.8626	62.6262	95.6334	24.4398	21.992	24.2031	11.9861	80.2427
fig|6666666.20977.peg.2174	FIG01232075: hypothetical protein	BA1114:29588-29948	360	30.0035	50.4807	72.7795	126.891	175.43	48.0573	49.9673	45.4228	31.2582	165.78
fig|6666666.20977.peg.2175	hypothetical protein	BA1114:29981-30261	114	0	0	862.802	735.754	547.686	0	0	0	1153.1	0
fig|6666666.20977.peg.2176	Cold shock protein CspD	BA1114:29981-30261	201	60163.5	12903	22208.8	72592	53071.8	45693.5	12790.7	12260.3	86026.3	72700.3
fig|6666666.20977.peg.2177	diguanylate cyclase/phosphodiesterase (GGDEF & EAL domains) with PAS/PAC sensor(s)	BA1114:30472-31564	1092	57.4842	30.0422	25.7101	63.9807	68.9055	73.563	29.1361	25.1654	27.5134	68.7052
fig|6666666.20977.peg.2178	conserved hypothetical protein	BA1114:31658-32039	381	12.8529	19.0922	26.0296	43.1947	65.7482	6.43245	18.8531	9.22854	25.3194	63.3219
fig|6666666.20977.peg.2179	FIG01238053: hypothetical protein	BA1114:32074-32551	477	11.4557	20.7619	61.2683	2368.72	3821.05	6.54748	18.3584	36.5958	120.959	3856.51
fig|6666666.20977.peg.218	FIG01236290: hypothetical protein	BA1108:209178-209667	489	63.7784	112.765	119.686	104.095	78.0784	52.0328	93.6018	103.458	137.396	99.6183
fig|6666666.20977.peg.2180	Lipoprotein yhcN precursor	BA1114:32644-33151	507	6.45602	20.7383	29.8853	1921.53	3357.74	5.55258	37.7021	23.0353	137.529	3100.62
fig|6666666.20977.peg.2181	FIG01234098: hypothetical protein	BA1114:33307-34183	876	2.523	7.19276	65.0928	681.112	2294.29	3.73453	6.13507	9.20029	20.8105	2365.45
fig|6666666.20977.peg.2182	FIG01226141: hypothetical protein	BA1114:34212-34857	645	2.51963	2.61629	24.1952	618.875	916.447	2.23386	4.59026	8.15759	40.6553	1096.83
fig|6666666.20977.peg.2183	Chemotaxis protein methyltransferase CheR;Ontology_term=KEGG_ENZYME:2.1.1.80	BA1114:35000-38363	3363	225.201	375.867	428.468	280.529	348.477	199.373	396.495	424.327	546.738	344.244
fig|6666666.20977.peg.2184	5'-nucleotidase;Ontology_term=KEGG_ENZYME:3.1.3.5	BA1114:38445-41352	2907	321.958	344.415	482.826	234.537	297.657	247.395	301.273	435.261	543.108	269.227
fig|6666666.20977.peg.2185	FIG01233477: hypothetical protein	BA1114:41384-41951	567	997.138	1182.84	1806.58	766.559	725.777	652.544	1005.8	1514.78	1778.84	761.737
fig|6666666.20977.peg.2186	Similar to ribosomal large subunit pseudouridine synthase D2C Bacillus subtilis YhcT type	BA1114:41985-42891	906	117.543	67.1258	114.547	147.372	138.571	104.013	80.5463	76.4145	179.161	158.079
fig|6666666.20977.peg.2187	YhcU	BA1114:42999-43341	342	59.3897	38.9852	40.9551	97.4168	76.306	50.115	45.2478	31.5836	106.649	104.636
fig|6666666.20977.peg.2188	Pseudouridine-5' phosphatase;Ontology_term=KEGG_ENZYME:3.1.3.-	BA1114:43648-44314	666	104.375	91.9123	71.6071	95.4551	69.0984	120.774	148.354	62.4867	110.642	80.7218
fig|6666666.20977.peg.2189	Carbon-nitrogen hydrolase	BA1114:44328-45867	1539	276.036	254.91	188.131	186.568	160.317	274.514	260.415	178.944	275.425	184.052
fig|6666666.20977.peg.219	FIG01235808: hypothetical protein	BA1108:209683-210229	546	77.8405	170.678	138.714	130.731	107.769	75.1537	149.979	174.279	181.424	145.241
fig|6666666.20977.peg.2190	hypothetical protein	BA1114:45912-46329	417	693.034	2342.21	134.693	169.092	43.4567	875.205	4425.47	140.041	70.0004	99.5038
fig|6666666.20977.peg.2191	Glyoxalase family protein	BA1114:46495-46912	417	3.96303	25.3981	47.9196	45.2151	71.6753	2.7316	20.9975	46.1179	43.468	43.1809
fig|6666666.20977.peg.2192	FIG01237974: hypothetical protein	BA1114:46995-47913	918	27.9158	13.738	10.6721	26.7137	21.5056	26.2416	14.7867	13.1159	25.9226	22.0721
fig|6666666.20977.peg.2193	Putative regulatory protein	BA1114:47941-49534	1593	37.8308	24.2862	30.8831	34.1645	36.1193	39.4945	26.4488	22.209	35.0107	36.8683
fig|6666666.20977.peg.2194	hypothetical protein	BA1114:49651-51113	138	48.8878	103.223	69.9121	62.0203	94.7726	0	0	0	100.752	59.0506
fig|6666666.20977.peg.2195	Adenosylmethionine-8-amino-7-oxononanoate aminotransferase;Ontology_term=KEGG_ENZYME:2.6.1.62	BA1114:49651-51113	1338	36.269	407.356	446.799	289.648	516.054	30.2119	334.084	261.676	348.548	334.291
fig|6666666.20977.peg.2196	Glycerol uptake operon antiterminator regulatory protein	BA1114:51472-52030	558	7.75328	7.70483	10.4824	16.2021	28.7534	8.58207	8.46866	8.92504	18.3383	33.885
fig|6666666.20977.peg.2197	Glycerol uptake facilitator protein	BA1114:52245-53061	816	35.3465	29.1613	33.8519	23.4997	344.362	62.1093	42.146	23.5386	29.2612	116.949
fig|6666666.20977.peg.2198	Glycerol kinase;Ontology_term=KEGG_ENZYME:2.7.1.30	BA1114:53076-54573	1497	152.238	808.282	1069.85	258.181	957.569	185.68	807.415	839.977	334.585	657.354
fig|6666666.20977.peg.2199	Aerobic glycerol-3-phosphate dehydrogenase;Ontology_term=KEGG_ENZYME:1.1.5.3	BA1114:54712-56374	1662	147.508	338.541	424.597	63.0901	406.462	215.673	352.326	480.771	81.0731	136.78
fig|6666666.20977.peg.22	Uncharacterized protein UPF0344	BA1108:22952-23321	369	498.885	197.009	322.71	307.795	200.389	363.667	205.447	248.234	501.089	283.97
fig|6666666.20977.peg.220	ADA regulatory protein / Methylated-DNA--protein-cysteine methyltransferase;Ontology_term=KEGG_ENZYME:2.1.1.63	BA1108:210247-211291	1044	79.2387	112.511	147.291	117.004	107.453	75.5372	94.1844	117.897	181.042	133.08
fig|6666666.20977.peg.2200	Phosphomannomutase;Ontology_term=KEGG_ENZYME:5.4.2.8	BA1114:56518-58264	1746	273.877	218.586	142.85	194.866	199.782	329.474	210.545	160.49	200.091	210.629
fig|6666666.20977.peg.2201	Nitrate/nitrite sensor protein;Ontology_term=KEGG_ENZYME:2.7.3.-	BA1114:58415-60208	1146	40.5791	57.25	56.2028	64.8826	47.2284	36.7472	51.209	58.2936	63.8975	45.8306
fig|6666666.20977.peg.2202	DNA-binding response regulator2C LuxR family	BA1114:58415-60208	651	94.2747	123.483	118.451	93.583	100.947	78.2945	111.282	121.119	124.643	96.2607
fig|6666666.20977.peg.2203	unknown	BA1114:60367-60616	249	14.5496	901.455	569.742	2496.59	3061.42	14.0187	313.267	535.698	528.411	3311.78
fig|6666666.20977.peg.2204	unknown	BA1114:60807-61128	321	11.6288	634.739	447.836	558.706	374.494	16.3924	275.286	348.88	333.867	489.449
fig|6666666.20977.peg.2205	Catalase;Ontology_term=KEGG_ENZYME:1.11.1.6	BA1114:61173-62649	1476	431.717	18668.2	12435.5	3564.98	512.193	278.411	7426.46	10845	11182.2	576.517
fig|6666666.20977.peg.2206	Nitrite-sensitive transcriptional repressor NsrR	BA1114:62809-63241	432	97.3552	726.59	487.326	900.295	388.754	92.5212	477.297	412.854	1638.17	523.586
fig|6666666.20977.peg.2207	Flavohemoprotein (Hemoglobin-like protein) (Flavohemoglobin) (Nitric oxide dioxygenase);Ontology_term=KEGG_ENZYME:1.14.12.17	BA1114:63424-64624	1200	8.83279	45.1153	29.9419	18.5858	19.1334	17.7208	72.8064	79.0938	43.1999	13.7858
fig|6666666.20977.peg.2208	Stage V sporulation protein involved in spore cortex synthesis (SpoVR)	BA1114:64700-66116	1416	7.76099	40.0388	27.2559	292.36	309.14	15.7847	54.4234	75.3312	98.6386	291.203
fig|6666666.20977.peg.2209	Alkaline phosphatase;Ontology_term=KEGG_ENZYME:3.1.3.1	BA1114:66168-67533	1365	2.86298	5.78776	6.75777	72.0067	97.3636	2.30487	5.20596	4.96723	13.4355	97.8685
fig|6666666.20977.peg.221	Quaternary ammonium compound-resistance protein SugE	BA1108:211667-212308	330	14.0679	31.6889	42.1948	41.3094	39.7874	10.2908	55.904	25.2558	40.1546	38.2486
fig|6666666.20977.peg.2210	Gamma-D-glutamyl-meso-diaminopimelate peptidase;Ontology_term=KEGG_ENZYME:3.4.19.11	BA1114:67887-68718	831	100.894	89.2332	67.9952	81.5661	48.743	100.403	119.518	97.6576	320.348	72.7354
fig|6666666.20977.peg.2211	Amino acid transporters	BA1114:69174-70575	1401	29.1263	23.7754	76.4659	99.0104	183.04	32.5961	14.2831	28.0333	52.9145	175.761
fig|6666666.20977.peg.2212	YhdK	BA1114:70620-72441	291	771.008	545.353	454.879	328.35	243.787	913.398	333.461	341.778	523.942	280.121
fig|6666666.20977.peg.2213	hypothetical protein	BA1114:70620-72441	1059	512.442	364.362	339.446	291.447	204.511	718.835	316.465	269.406	372.653	184.741
fig|6666666.20977.peg.2214	RNA polymerase sigma-70 factor	BA1114:70620-72441	492	287.994	166.772	113.131	158.838	116.428	374.042	206.682	98.1823	111.248	101.528
fig|6666666.20977.peg.2215	1-acyl-sn-glycerol-3-phosphate acyltransferase;Ontology_term=KEGG_ENZYME:2.3.1.51	BA1114:72827-73430	603	1043.37	227.823	255.813	536.391	752.191	714.095	260.972	159.546	504.485	624.374
fig|6666666.20977.peg.2216	Hemolysins and related proteins containing CBS domains	BA1114:73469-74801	1332	1032.2	1006.03	1002.29	970.542	837.645	1095.66	772.671	725.53	1167.78	759.474
fig|6666666.20977.peg.2217	HTH-type transcriptional regulator cueR	BA1114:74859-75090	231	1727.83	1459.45	1335.2	1519.09	1285.49	1780.15	1176.38	957.301	1538.65	1163.64
fig|6666666.20977.peg.2218	Magnesium and cobalt efflux protein CorC	BA1114:75670-77017	1347	522.692	673.924	569.064	921.21	980.093	552.33	554.343	527.789	1168.54	928.224
fig|6666666.20977.peg.2219	FIG01234307: hypothetical protein	BA1114:77107-77862	393	121.837	1915.33	957.092	102.854	56.4485	82.6007	1543.73	1543.01	345.717	71.6256
fig|6666666.20977.peg.222	Quaternary ammonium compound-resistance protein sugE	BA1108:211667-212308	315	36.4054	42.0683	60.6057	61.1804	48.9301	15.1965	54.1337	57.6719	52.4617	59.7322
fig|6666666.20977.peg.2220	camphor resistance protein CrcB	BA1114:77107-77862	366	182.438	2980.87	1786.54	170.269	87.4465	120.836	2702.79	3078.71	647.469	107.283
fig|6666666.20977.peg.2221	Protein crcB homolog 2	BA1114:77862-78980	402	130.114	2901.89	1640.19	164.813	77.6685	93.2712	2376.24	2623.31	586.66	116.156
fig|6666666.20977.peg.2222	Glycerophosphoryl diester phosphodiesterase;Ontology_term=KEGG_ENZYME:3.1.4.46	BA1114:77862-78980	717	82.2269	1990.22	1128.11	96.8647	60.8068	50.0697	1400.38	1552.54	357.969	65.3113
fig|6666666.20977.peg.2223	FIG01230350: hypothetical protein	BA1114:79552-80641	1089	14.4185	23.682	22.3006	25.6453	16.4319	13.4452	16.9651	15.1787	25.7058	22.7029
fig|6666666.20977.peg.2224	NAD-dependent protein deacetylase of SIR2 family	BA1114:80655-81402	747	67.5402	153.501	146.404	103.225	54.0444	58.4239	135.331	119.592	229.401	79.2484
fig|6666666.20977.peg.2225	Polysaccharide deacetylase2C Carbohydrate Esterase Family 4	BA1114:81440-82295	855	1033.19	681.261	769.662	858.879	243.838	971.866	746.273	382.756	902.719	464.335
fig|6666666.20977.peg.2226	D-alanine aminotransferase;Ontology_term=KEGG_ENZYME:2.6.1.21	BA1114:82590-83445	855	78.0487	560.273	710.164	149.772	144.829	76.6249	641.897	531.864	250.241	170.197
fig|6666666.20977.peg.2227	Stress response protein nhaX	BA1114:83655-84162	507	2414.91	8834.16	11471.8	800.599	503.108	2163.13	9345.41	9520.16	2262.5	658.796
fig|6666666.20977.peg.2228	hypothetical protein	BA1114:84462-88491	261	40.7146	29.5528	61.6795	85.5084	161.308	47.3099	38.2231	44.0216	94.4593	106.586
fig|6666666.20977.peg.2229	ABC transporter2C ATP-binding/permease protein	BA1114:84462-88491	1758	28.2392	27.66	68.4887	91.1962	174.708	37.6766	34.4355	35.1049	101.258	134.925
fig|6666666.20977.peg.223	FIG01235707: hypothetical protein	BA1108:212341-212563	222	625.789	925.084	1249.93	2566.68	1538.89	710.764	774.429	1389.67	2253.18	1326.26
fig|6666666.20977.peg.2230	ABC transporter2C ATP-binding/permease protein	BA1114:84462-88491	2016	43.696	41.6888	94.9158	110.444	198.678	54.4253	52.4741	51.1941	146.796	134.835
fig|6666666.20977.peg.2231	oxidoreductase2C putative	BA1114:88617-89235	618	105.677	86.879	111.148	438.061	797.967	113.223	90.6918	56.543	250.546	1108.9
fig|6666666.20977.peg.2232	hypothetical protein	BA1114:89291-89408	117	0	0	0	495.007	1475.24	0	0	0	0	6924.1
fig|6666666.20977.peg.2233	Small acid-soluble spore protein2C alpha/beta family2C SASP_1	BA1114:89519-89723	204	30.2244	37.0758	122.802	9668.99	20187.6	25.0231	41.025	72.0909	573.851	19529.8
fig|6666666.20977.peg.2234	Multiple sugar ABC transporter2C ATP-binding protein	BA1114:89949-91056	1107	188.089	330.952	356.372	248.013	222.54	179.253	278.458	288.149	435.363	299.91
fig|6666666.20977.peg.2235	Fis-type helix-turn-helix domain protein	BA1114:91195-92071	876	169.377	310.166	219.225	207.521	192.447	149.941	303.345	265.83	281.801	244.295
fig|6666666.20977.peg.2236	FIG01231959: hypothetical protein	BA1114:92091-92301	210	160.4	241.157	144.471	140.513	151.689	101.527	169.027	156.193	167.442	157.595
fig|6666666.20977.peg.2237	FIG01227862: hypothetical protein	BA1114:92446-94868	1359	8.53348	28.3583	25.6313	103.655	148.101	7.83227	27.8729	31.5794	36.1232	164.619
fig|6666666.20977.peg.2238	FIG01225774: hypothetical protein	BA1114:92446-94868	1107	5.30183	18.3422	13.7066	79.4954	114.101	5.04937	16.5078	19.4556	19.1903	127.611
fig|6666666.20977.peg.2239	Hypothetical protein SAV1846	BA1114:95082-96216	1134	77.3966	150.558	85.7663	120.935	85.2038	86.4117	137.777	98.5589	131.911	111.31
fig|6666666.20977.peg.224	Formyltetrahydrofolate deformylase;Ontology_term=KEGG_ENZYME:3.5.1.10	BA1108:212690-213593	903	89.0497	106.932	88.6261	205.137	159.607	100.849	101.88	83.5148	195.528	197.382
fig|6666666.20977.peg.2240	unknown	BA1114:96338-96695	357	2123.1	1120.06	1008.53	3249.09	4021.37	2461.19	923.23	1048.21	1767.26	5245.48
fig|6666666.20977.peg.2241	FIG01233030: hypothetical protein	BA1114:97141-98008	867	2.72651	14.5726	11.4698	1369	1244.74	2.45919	15.7111	4.75886	238.116	1349.63
fig|6666666.20977.peg.2242	Coproporphyrinogen III oxidase2C oxygen-independent;Ontology_term=KEGG_ENZYME:1.3.99.22	BA1114:98121-99621	1500	34.9155	117.886	112.13	82.9069	68.2425	38.3327	92.6646	119.236	95.7657	78.0141
fig|6666666.20977.peg.2243	Siderophore biosynthesis protein2C monooxygenase	BA1114:99696-100971	1275	66.3516	346.828	358.465	3.83143	3.56502	50.4756	423.287	416.807	19.6322	5.05554
fig|6666666.20977.peg.2244	Na+/H+ antiporter	BA1114:101013-102237	1224	51.5529	109.856	110.63	86.4866	58.7905	44.7173	136.017	128.248	82.7561	72.7935
fig|6666666.20977.peg.2245	TrkA C-terminal domain protein	BA1114:102240-102738	498	36.5165	121.044	116.249	58.8267	55.6467	37.9247	114.067	109.902	52.8872	58.4675
fig|6666666.20977.peg.2246	hypothetical protein	BA1114:102830-103010	180	31.1647	139.056	145.404	111.928	216.525	39.0424	153.97	146.189	82.6552	213.738
fig|6666666.20977.peg.2247	hypothetical protein	BA1114:103034-103151	117	0	1320.3	0	495.007	368.81	699.946	0	0	0	0
fig|6666666.20977.peg.2248	Enoyl-CoA hydratase;Ontology_term=KEGG_ENZYME:4.2.1.17	BA1114:103264-104080	816	20.4347	208.158	201.442	139.173	199.557	17.7747	255.86	205.214	256.035	142.077
fig|6666666.20977.peg.2249	FIG01230527: hypothetical protein	BA1114:104115-104304	189	182.63	213.389	222.948	86.2457	71.6426	96.1501	187.057	426.08	187.309	100.315
fig|6666666.20977.peg.225	Glutamate 5-kinase;Ontology_term=KEGG_ENZYME:2.7.2.11	BA1108:213908-215009	1101	26.4279	86.1959	65.5328	43.3878	34.0437	26.5405	56.9301	68.0893	59.821	34.7486
fig|6666666.20977.peg.2250	DNA repair exonuclease family protein YhaO	BA1114:104477-105692	1215	54.4888	497.39	151.912	99.1259	40.1841	53.1468	462.144	302.709	166.314	53.6233
fig|6666666.20977.peg.2251	DNA double-strand break repair Rad50 ATPase	BA1114:105708-108495	2787	132.848	712.609	363.696	104.795	66.9315	127.741	632.508	640.374	248.205	72.5855
fig|6666666.20977.peg.2252	CMP-binding-factor 1	BA1114:108557-109511	954	728.447	1338.9	1017.26	1032.03	515.994	613.318	1065.72	965.194	1318.19	510.777
fig|6666666.20977.peg.2253	FIG01233745: hypothetical protein	BA1114:109619-109850	231	22.7618	35.1924	44.414	79.1192	47.8642	13.3846	43.9572	41.5268	63.4253	76.8926
fig|6666666.20977.peg.2254	Foldase protein PrsA precursor;Ontology_term=KEGG_ENZYME:5.2.1.8	BA1114:109905-110781	876	854.455	827.694	630.681	1542.66	1047.64	995.066	960.479	701.963	1888.99	1591.35
fig|6666666.20977.peg.2255	hypothetical protein	BA1114:110915-111029	114	0	662.748	0	2207.26	2190.74	0	0	0	0	5968.25
fig|6666666.20977.peg.2256	Hypothetical protein SAV1840	BA1114:111585-112104	519	47.7383	82.2054	49.0718	144.298	214.413	55.8635	97.2168	58.3768	99.5665	277.002
fig|6666666.20977.peg.2257	FIG01226172: hypothetical protein	BA1114:112338-113275	345	239.675	232.69	180.45	337.847	121.699	193.763	240.087	144.848	276.003	194.829
fig|6666666.20977.peg.2258	Protease production regulatory protein Hpr (ScoC)	BA1114:112338-113275	615	1279.05	380.625	329.822	738.648	353.726	1063.91	403.429	266.899	426.495	511.642
fig|6666666.20977.peg.2259	Hypothetical protein SAV1839	BA1114:113462-113819	357	372.752	521.208	277.825	252.3	148.996	308.469	519.442	494.325	437.463	221.099
fig|6666666.20977.peg.226	Gamma-glutamyl phosphate reductase;Ontology_term=KEGG_ENZYME:1.2.1.41	BA1108:215021-216269	1248	99.3622	266.952	224.475	98.2175	68.1846	94.7332	192.388	234.766	163.896	71.8621
fig|6666666.20977.peg.2260	FIG01235971: hypothetical protein	BA1114:113947-114139	192	13.33	0	12.1044	22.7752	14.242	0	13.6334	17.806	14.8759	60.0591
fig|6666666.20977.peg.2261	Substrate-specific component TrpP of tryptophan ECF transporter	BA1114:114186-114705	519	1072.73	2935.45	2430.63	2764.91	1400.41	1059.88	2432.52	1791.41	5105.05	1965.35
fig|6666666.20977.peg.2262	Phosphoserine aminotransferase;Ontology_term=KEGG_ENZYME:2.6.1.52	BA1114:114830-115910	1080	410.362	145.136	151.286	160.084	132.917	488.716	206.275	229.178	156.224	151.366
fig|6666666.20977.peg.2263	Histidine triad (HIT) nucleotide-binding protein2C similarity with At5g48545 and yeast YDL125C (HNT1)	BA1114:116068-116497	429	154.162	100.668	155.81	306.912	242.379	151.887	148.956	149.59	381.349	352.224
fig|6666666.20977.peg.2264	hypothetical protein	BA1114:116500-116653	153	0	0	0	287.943	546.175	0	0	0	0	91.0168
fig|6666666.20977.peg.2265	ABC transporter2C ATP-binding protein EcsA	BA1114:116984-118938	741	128.178	90.5997	66.2811	190.293	156.196	131.525	120.288	72.173	137.982	173.754
fig|6666666.20977.peg.2266	ABC transporter2C permease protein EscB	BA1114:116984-118938	1221	237.378	206.116	151.177	239.778	223.426	285.566	184.043	159.225	272.571	251.773
fig|6666666.20977.peg.2267	EcsC protein	BA1114:118992-119700	708	425.478	355.068	253.66	378.157	363.404	428.032	283.229	266.357	476.23	389.187
fig|6666666.20977.peg.2268	Catalyzes the cleavage of p-aminobenzoyl-glutamate to p-aminobenzoate and glutamate2C subunit A	BA1114:119729-120917	1188	322.118	322.34	378.6	283.7	190.537	324.186	347.063	319.298	518.793	222.895
fig|6666666.20977.peg.2269	FIG01231268: hypothetical protein	BA1114:120997-121354	357	80.2545	157.983	266.503	294.766	303.259	55.4222	119.666	244.929	357.993	339.575
fig|6666666.20977.peg.227	response regulator aspartate phosphatase	BA1108:216394-217655	1137	353.366	632.061	483.108	1022.37	397.968	330.298	635.159	362.877	961.675	503.707
fig|6666666.20977.peg.2270	Uncharacterized protein2C homolog of B.subtilis yhgC	BA1114:121612-122098	486	141.079	81.0408	114.883	191.624	215.055	136.437	112.337	109.713	164.061	276.491
fig|6666666.20977.peg.2271	Multimodular transpeptidase-transglycosylase;Ontology_term=KEGG_ENZYME:2.4.1.129,KEGG_ENZYME:3.4.-.-	BA1114:122225-124361	2136	9.68545	5.14313	5.93858	25.1011	37.8786	11.1091	7.70374	5.75392	10.1656	29.0209
fig|6666666.20977.peg.2272	Uroporphyrinogen III decarboxylase;Ontology_term=KEGG_ENZYME:4.1.1.37	BA1114:124485-125544	1059	735.445	85.2821	99.1485	112.196	94.4486	853.432	87.3146	86.0731	84.4399	75.3595
fig|6666666.20977.peg.2273	Ferrochelatase2C protoheme ferro-lyase;Ontology_term=KEGG_ENZYME:4.99.1.1	BA1114:125575-126514	939	1912.45	230.992	278.128	183.318	165.878	2099.4	224.886	233.216	200.398	123.071
fig|6666666.20977.peg.2274	Protoporphyrinogen IX oxidase2C aerobic;Ontology_term=KEGG_ENZYME:1.3.3.4	BA1114:126536-127949	1413	1750.1	138.786	202.162	104.728	112.797	1894.98	126.239	128.706	91.1323	102.078
fig|6666666.20977.peg.2275	Transcriptional regulator2C TetR family	BA1114:128145-128703	558	16.1268	18.62	12.095	50.1494	45.7924	22.6567	12.8598	14.9941	21.8649	58.7077
fig|6666666.20977.peg.2276	FIG01232059: hypothetical protein	BA1114:128767-131077	2310	41.1202	27.2494	22.5176	78.1538	105.626	81.3116	22.0034	27.4596	26.8823	116.247
fig|6666666.20977.peg.2277	Deblocking aminopeptidase;Ontology_term=KEGG_ENZYME:3.4.11.-	BA1114:131221-132271	1050	259.615	82.0831	97.397	124.683	101.301	274.664	101.852	94.0185	163.764	140.587
fig|6666666.20977.peg.2278	Proton/glutamate symport protein @ Sodium/glutamate symport protein	BA1114:132303-133593	1290	221.974	102.362	98.9863	78.4559	35.2905	180.548	264.841	160.739	53.1976	32.755
fig|6666666.20977.peg.2279	Metal-dependent hydrolases of the beta-lactamase superfamily I%3B PhnP protein	BA1114:134219-134969	750	62.2531	62.2349	98.7705	164.844	108.229	83.4152	103.409	101.329	131.826	142.738
fig|6666666.20977.peg.228	hypothetical protein	BA1108:216394-217655	171	7066.63	6209.96	8384.6	7643.38	3080.86	7526.42	5224.7	8970.1	8242.38	3642.86
fig|6666666.20977.peg.2280	Lipoate-protein ligase A	BA1114:134971-135961	990	287.976	248.228	389.836	363.455	302.113	341.679	273.557	317.4	468.939	289.752
fig|6666666.20977.peg.2281	Long-chain-fatty-acid--CoA ligase;Ontology_term=KEGG_ENZYME:6.2.1.3	BA1114:136133-137687	1554	3.32016	176.06	256.41	49.4449	64.3881	2.65083	191.258	191.661	101.745	40.6364
fig|6666666.20977.peg.2282	FIG01237402: hypothetical protein	BA1114:137702-138119	417	1.48614	38.6051	60.8708	222.979	211.64	2.7316	36.4957	37.1193	105.565	344.196
fig|6666666.20977.peg.2283	peptidase2C M48 family	BA1114:138293-139577	1284	12.293	54.6739	108.973	125.271	120.59	12.4867	54.2661	61.098	100.965	167.374
fig|6666666.20977.peg.2284	serine alkaline protease (subtilisin E)( EC:3.4.21.62 );Ontology_term=KEGG_ENZYME:3.4.21.62	BA1114:139623-140775	1152	127.967	781.977	8664.71	18788.2	22894.4	71.0347	574.468	2578.33	20671.1	35162.5
fig|6666666.20977.peg.2285	Predicted broad substrate specificity phosphatase	BA1114:141155-141740	585	479.242	316.996	233.479	327.738	280.052	651.194	356.291	238.57	434.934	252.389
fig|6666666.20977.peg.2286	methyl-accepting chemotaxis protein	BA1114:141801-143097	1296	252.125	114.98	94.2538	110.179	150.657	381.881	179.014	70.1318	86.6787	117.983
fig|6666666.20977.peg.2287	oxidoreductase	BA1114:143188-144721	1533	3.80401	9.78138	27.6811	69.6598	95.8399	2.78807	7.10263	10.0245	31.0765	86.7357
fig|6666666.20977.peg.2288	oxidoreductase2C short chain dehydrogenase/reductase family	BA1114:144863-145724	861	6.3607	14.1622	22.253	51.7529	77.8008	4.96163	17.5912	12.4008	27.3202	78.5381
fig|6666666.20977.peg.2289	unknown	BA1114:145782-146019	237	536.439	3267.54	3683.28	5143.64	3269.23	495.525	1728.01	2168.24	7761.1	4585.49
fig|6666666.20977.peg.229	Organic hydroperoxide resistance protein	BA1108:217836-218265	429	15.0862	18.3913	39.4144	94.2533	288.06	20.2863	25.2226	29.489	75.1955	218.129
fig|6666666.20977.peg.2290	Competence transcription factor	BA1114:146308-146887	579	3.23138	15.2177	10.6874	12.0525	11.1006	1.30109	21.6927	4.40158	16.0309	11.5757
fig|6666666.20977.peg.2291	low-specificity D-threonine aldolase	BA1114:147030-148137	1107	3.28209	8.57731	8.64822	8.27752	8.56482	3.50651	6.14245	8.1065	11.0273	10.4864
fig|6666666.20977.peg.2292	FIG01242635: hypothetical protein	BA1114:148438-148921	483	108.41	126.936	67.1	112.461	68.9994	97.5596	109.536	80.6414	116.782	80.4739
fig|6666666.20977.peg.2293	Transcriptional regulator2C GntR family domain / Aspartate aminotransferase;Ontology_term=KEGG_ENZYME:2.6.1.1	BA1114:148951-150391	1440	63.411	50.6547	73.9702	154.115	75.4411	61.5246	62.897	56.0812	179.088	83.1467
fig|6666666.20977.peg.2294	putative MFS transporter	BA1114:150534-151704	1170	3.19118	6.30384	10.2336	12.2804	12.643	3.415	4.43361	7.18052	9.11702	10.7274
fig|6666666.20977.peg.2295	Barstar	BA1114:151766-152045	279	57.2052	104.419	102.216	33.9883	54.9765	21.6463	51.7574	126.246	51.9761	40.7846
fig|6666666.20977.peg.2296	Iron compound ABC uptake transporter permease protein	BA1114:152202-154845	951	1.0627	2.37722	1.17836	3.00747	4.71065	1.34874	1.07694	1.06143	1.89516	3.87718
fig|6666666.20977.peg.2297	Iron compound ABC uptake transporter permease protein	BA1114:152202-154845	951	0.759068	1.74329	4.12427	4.51121	5.75747	1.34874	1.84618	2.47668	2.23973	6.00964
fig|6666666.20977.peg.2298	Iron compound ABC uptake transporter ATP-binding protein	BA1114:152202-154845	759	0.809023	2.73742	4.19289	5.0158	6.73206	2.01938	2.66285	1.17383	5.05291	6.70415
fig|6666666.20977.peg.2299	Iron compound ABC uptake transporter substrate-binding protein	BA1114:154867-155812	945	3.36613	7.18721	11.6787	10.4198	10.55	3.39826	4.96174	4.9918	9.55035	14.2623
fig|6666666.20977.peg.23	YisN	BA1108:23359-23887	528	34.0324	26.4713	42.9631	87.2466	117.939	31.3125	19.7586	29.8054	59.41	114.629
fig|6666666.20977.peg.230	Organic hydroperoxide resistance transcriptional regulator	BA1108:218298-218745	447	114.727	137.399	76.2987	227.194	92.2741	104.823	156.686	56.622	302.876	152.4
fig|6666666.20977.peg.2300	Cell envelope-associated transcriptional attenuator LytR-CpsA-Psr2C subfamily F2 (as in PMID19099556)	BA1114:155950-156907	957	303.689	623.085	621.044	811.492	253.801	277.205	519.963	525.782	1005.88	431.865
fig|6666666.20977.peg.2301	hypothetical protein	BA1114:157139-157574	435	858.954	1977.33	2231.37	673.912	459.804	781.297	1696.23	3232.16	1164.63	545.432
fig|6666666.20977.peg.2302	FIG01248940: hypothetical protein	BA1114:157659-158022	363	21.8142	285.643	174.297	37.0338	21.8492	14.8194	221.193	175.241	81.2557	38.7591
fig|6666666.20977.peg.2303	Alkaline phosphatase like protein	BA1114:158181-159311	618	140.724	130.457	93.7809	135.274	63.1506	139.602	135.902	95.4743	125.577	98.7047
fig|6666666.20977.peg.2304	Signal peptidase I;Ontology_term=KEGG_ENZYME:3.4.21.89	BA1114:158181-159311	513	199.688	128.406	111.398	209.215	125.638	194.358	163.046	118.404	205.954	204.651
fig|6666666.20977.peg.2305	Transposase	BA1114:159358-160174	816	23.8221	58.0988	42.1163	28.8233	34.5284	22.9505	51.6072	44.1528	31.6656	38.7497
fig|6666666.20977.peg.2306	ISPsy92C transposase OrfA	BA1114:160200-160710	510	14.2252	24.3477	18.3604	19.487	25.8739	13.101	27.3025	21.3395	19.9522	26.9071
fig|6666666.20977.peg.2307	XpaC	BA1117:3693-4308	615	51.1834	96.1345	50.0155	70.9531	83.6473	66.5506	87.228	79.323	66.1327	70.595
fig|6666666.20977.peg.2308	Tellurite resistance protein	BA1117:4329-5394	1065	71.8023	77.3835	67.1871	78.0513	103.236	88.585	82.4336	78.3959	82.0654	95.4635
fig|6666666.20977.peg.2309	Arginine decarboxylase / Lysine decarboxylase;Ontology_term=KEGG_ENZYME:4.1.1.19,KEGG_ENZYME:4.1.1.18	BA1117:5471-7513	1407	34.1321	44.3244	56.8832	52.3264	56.5093	28.1967	47.6676	60.0346	83.4698	47.5678
fig|6666666.20977.peg.231	Organic hydroperoxide resistance protein	BA1108:218906-219326	420	63.103	509.775	533.844	15.2881	11.1477	46.4003	550.482	639.511	66.8892	20.3965
fig|6666666.20977.peg.2310	Thymidylate kinase;Ontology_term=KEGG_ENZYME:2.7.4.9	BA1117:5471-7513	639	19.4002	40.5466	40.4162	42.1623	53.5435	24.6099	43.1437	53.1154	58.3039	41.2595
fig|6666666.20977.peg.2311	protein from nitrogen regulatory protein P-II (GLNB) family2C ortholog YAAQ B. subtilis	BA1117:7556-7922	366	674.832	810.041	490.324	292.229	284.559	693.073	659.311	755.477	391.794	255.094
fig|6666666.20977.peg.2312	DUF327 domain-containing protein	BA1117:7934-8375	441	581.468	745.002	504.888	271.248	279.031	672.104	749.194	686.931	412.34	290.688
fig|6666666.20977.peg.2313	DNA polymerase III delta prime subunit;Ontology_term=KEGG_ENZYME:2.7.7.7	BA1117:8386-9376	990	447.786	433.683	308.916	354.87	228.868	474.242	418.391	361.034	336.455	246.197
fig|6666666.20977.peg.2314	Signal peptidase-like protein	BA1117:9378-10206	828	596.248	1006.04	760.325	1120.61	450.256	575.524	956.543	698.704	1461.5	515.875
fig|6666666.20977.peg.2315	DNA replication intiation control protein YabA	BA1117:10220-10574	354	1293.96	2598.11	1781.1	2174.69	771.324	1095.35	1668.61	1453.6	3236.64	869.649
fig|6666666.20977.peg.2316	tRNA (adenine37-N(6))-methyltransferase TrmN6;Ontology_term=KEGG_ENZYME:2.1.1.223	BA1117:10629-11373	744	23.6716	33.9309	41.708	54.3354	41.4631	26.0272	40.1633	34.9336	58.2463	46.3186
fig|6666666.20977.peg.2317	hypothetical protein	BA1117:11545-12515	114	0	0	0	0	0	0	0	0	0	0
fig|6666666.20977.peg.2318	rRNA small subunit methyltransferase I	BA1117:11545-12515	882	38.3548	44.3559	84.8205	71.8837	61.6863	28.5106	63.8679	85.0144	85.7459	60.66
fig|6666666.20977.peg.2319	Transition state regulatory protein AbrB	BA1117:12559-12844	285	1819.03	2385.34	2035.87	359.011	424.105	1615.67	2397.8	2859.08	834.797	354.414
fig|6666666.20977.peg.232	Guanine deaminase;Ontology_term=KEGG_ENZYME:3.5.4.3	BA1108:219399-219870	471	112.089	83.4841	149.808	91.5216	105.436	109.582	93.2747	104.155	145.506	135.348
fig|6666666.20977.peg.2320	FIG01226947: hypothetical protein	BA1117:13123-13261	138	0	0	69.9121	0	0	0	0	0	0	0
fig|6666666.20977.peg.2321	Methionyl-tRNA synthetase;Ontology_term=KEGG_ENZYME:6.1.1.10	BA1117:13369-15370	2001	194.913	337.395	457.039	214.86	179.601	200.559	324.409	357.304	265.873	189.894
fig|6666666.20977.peg.2322	Putative deoxyribonuclease YcfH	BA1117:15451-16219	768	369.032	520.72	1200.53	254.082	272.946	323.469	500.017	750.541	173.455	190.188
fig|6666666.20977.peg.2323	Cell wall-binding protein	BA1117:16463-17666	1203	1034.06	1889.91	3458.89	1143.97	1169.12	1057.08	1718.92	3275.52	784.265	1066.44
fig|6666666.20977.peg.2324	Ribonuclease M5;Ontology_term=KEGG_ENZYME:3.1.26.8	BA1117:17826-19258	561	37.5372	35.9951	35.1959	82.6612	65.5089	39.5083	45.122	40.0301	62.6257	77.0132
fig|6666666.20977.peg.2325	Dimethyladenosine transferase;Ontology_term=KEGG_ENZYME:2.1.1.-	BA1117:17826-19258	879	109.195	253.993	177.961	273.01	211.247	83.8529	189.711	190.437	267.851	262.488
fig|6666666.20977.peg.2326	Sporulation-specific protease YabG	BA1117:19392-20277	885	4.15123	9.52655	24.7139	1086.39	2429.32	4.42433	11.2724	14.8826	32.9833	2171.54
fig|6666666.20977.peg.2327	Veg protein	BA1117:20490-20864	258	21128.7	12842.4	22190.7	24284.4	14306.8	12859.6	8656.96	14923.2	26817.8	13333.8
fig|6666666.20977.peg.2328	hypothetical protein	BA1117:20490-20864	120	0	301.149	0	0	255.749	0	0	0	0	338.237
fig|6666666.20977.peg.2329	small2C acid-soluble spore protein	BA1117:20930-21095	165	42.7282	43.7962	103.817	1451.32	2919.67	32.8187	22.2137	50.1093	139.162	2289.88
fig|6666666.20977.peg.233	5-methyltetrahydropteroyltriglutamate--homocysteine methyltransferase;Ontology_term=KEGG_ENZYME:2.1.1.14	BA1108:220012-222343	2331	472.259	474.474	1128.4	475.208	392.39	412.452	673.462	962.333	966.993	481.486
fig|6666666.20977.peg.2330	4-diphosphocytidyl-2-C-methyl-D-erythritol kinase;Ontology_term=KEGG_ENZYME:2.7.1.148	BA1117:21233-22112	879	90.4374	77.2111	78.0339	522.371	600.264	92.2196	87.8981	78.9427	198.084	513.219
fig|6666666.20977.peg.2331	PurR: transcription regulator associated with purine metabolism	BA1117:22167-23001	834	314.718	275.252	349.067	718.725	558.802	277.179	240.479	304.76	524.747	569.632
fig|6666666.20977.peg.2332	Endoribonuclease L-PSP	BA1117:23039-23417	378	862.327	515.83	823.995	994.614	727.282	682.262	412.649	722.934	1006.54	824.257
fig|6666666.20977.peg.2333	Protein of unknown function identified by role in sporulation (SpoVG)	BA1117:23689-23938	249	4447.31	8993.51	8129.62	3238.38	2134.91	3047.32	8415.79	8321.53	9010.61	3038.64
fig|6666666.20977.peg.2334	N-acetylglucosamine-1-phosphate uridyltransferase / Glucosamine-1-phosphate N-acetyltransferase;Ontology_term=KEGG_ENZYME:2.7.7.23,KEGG_ENZYME:2.3.1.157	BA1117:24137-25508	1371	103.628	310.457	284.674	251.721	236.363	138.688	267.952	282.52	252.203	272.906
fig|6666666.20977.peg.2335	Ribose-phosphate pyrophosphokinase;Ontology_term=KEGG_ENZYME:2.7.6.1	BA1117:25530-26484	954	348.723	625.8	628.943	490.366	521.73	401.545	527.954	592.122	611.814	518.695
fig|6666666.20977.peg.2336	LSU ribosomal protein L25p	BA1117:26622-27249	627	3945.14	22596	29840.2	455.525	431.989	3255.3	19974.7	25217.9	7574.16	378.577
fig|6666666.20977.peg.2337	Peptidyl-tRNA hydrolase;Ontology_term=KEGG_ENZYME:3.1.1.29	BA1117:27389-27956	567	121.765	89.3951	180.304	139.751	167.14	116.358	107.841	102.218	141.894	189.376
fig|6666666.20977.peg.2338	Fin: required for the switch from sigmaF to sigmaG during sporulation	BA1117:28011-28242	231	177.956	142.84	202.639	416.695	412.543	156.153	129.778	115.838	187.927	597.199
fig|6666666.20977.peg.2339	Transcription-repair coupling factor	BA1117:28310-31844	3534	159.337	112.857	132.191	98.8438	117.405	152.503	119.225	124.861	104.124	128.547
fig|6666666.20977.peg.234	Major intracellular serine protease precursor;Ontology_term=KEGG_ENZYME:3.4.21.-	BA1108:222762-223722	960	388.504	5009.66	5155.66	5825.49	5658.59	262.141	3194.62	3955.9	4908.33	8814.21
fig|6666666.20977.peg.2340	Stage V sporulation protein T2C AbrB family transcriptional regulator (SpoVT)	BA1117:32058-32520	462	272.136	170.06	229.555	1000.93	1391.78	240.833	200.901	202.896	227.415	1153.9
fig|6666666.20977.peg.2341	Low temperature requirement B protein	BA1117:32721-36057	1605	19.782	17.1157	20.3441	32.4559	52.1641	21.7263	20.4813	29.5243	30.6202	33.5119
fig|6666666.20977.peg.2342	possible tetrapyrrole methyltransferase domain / Nucleoside triphosphate pyrophosphohydrolase MazG	BA1117:32721-36057	1485	41.054	53.8908	51.9663	37.2233	37.6598	45.0523	52.4558	73.8916	61.8008	29.8203
fig|6666666.20977.peg.2343	Ribosome-associated heat shock protein implicated in the recycling of the 50S subunit (S4 paralog)	BA1117:32721-36057	261	115.124	122.433	127.097	42.7542	78.3048	109.881	100.513	148.763	92.8583	50.6722
fig|6666666.20977.peg.2344	FIG007421: forespore shell protein	BA1117:36131-37075	309	80.645	135.456	108.868	212.565	198.277	96.2483	107.7	187.496	149.01	140.688
fig|6666666.20977.peg.2345	Spore cortex biosynthesis protein	BA1117:36131-37075	639	102.872	184.712	191.149	374.389	454.095	106.36	157.074	216.593	235.826	311.233
fig|6666666.20977.peg.2346	Cell division protein DivIC	BA1117:37093-37468	375	144.525	324.456	372.641	657.561	809.455	119.306	274.452	445.859	774.118	760.12
fig|6666666.20977.peg.2347	RNA binding protein2C contains ribosomal protein S1 domain	BA1117:37550-37949	399	61.6604	314.43	295.415	222.136	126.928	65.5858	295.88	255.537	547.682	136.672
fig|6666666.20977.peg.2348	Stage II sporulation serine phosphatase for sigma-F activation (SpoIIE)	BA1117:38502-40986	2484	0.761279	24.7167	19.8972	98.3666	133.969	0.451836	23.8954	19.611	95.0277	102.472
fig|6666666.20977.peg.2349	FIG124152: hypothetical protein	BA1117:41062-42791	735	5.06448	113.31	68.6447	545.171	563.472	3.51084	126.075	94.7269	366.436	445.649
fig|6666666.20977.peg.235	hypothetical protein	BA1108:224182-224485	303	135.71	37.3457	62.7028	75.4575	38.497	106.968	35.3688	47.1481	66.1113	73.6253
fig|6666666.20977.peg.2350	Probable serine/threonine-protein kinase yabT;Ontology_term=KEGG_ENZYME:2.7.11.1	BA1117:41062-42791	1011	12.112	33.5408	34.423	248.233	338.856	8.29125	47.534	34.165	143.667	256.907
fig|6666666.20977.peg.2351	tRNA(Ile)-lysidine synthetase	BA1117:42887-44291	1404	266.081	420.409	201.432	483.556	467.48	309.011	441.109	323.612	398.106	370.836
fig|6666666.20977.peg.2352	Hypoxanthine-guanine phosphoribosyltransferase;Ontology_term=KEGG_ENZYME:2.4.2.8	BA1117:44306-44846	540	498.302	504.616	308.799	689.005	593.613	536.975	435.034	421.269	651.572	523.163
fig|6666666.20977.peg.2353	Cell division protein FtsH;Ontology_term=KEGG_ENZYME:3.4.24.-	BA1117:44941-46846	1905	2241.75	1996.28	1778.05	2808.86	2132.37	2297.68	1636.78	1843.42	3197.83	1944.21
fig|6666666.20977.peg.2354	Pantothenate kinase type III2C CoaX-like;Ontology_term=KEGG_ENZYME:2.7.1.33	BA1117:46904-47786	882	52.0291	80.0146	61.0794	104.314	61.3032	59.4279	66.0644	70.0689	129.66	60.8729
fig|6666666.20977.peg.2355	Chaperonin (heat shock protein 33)	BA1117:47801-48677	876	102.265	157.188	145.86	148.349	100.088	111.289	137.698	178.525	272.637	114.419
fig|6666666.20977.peg.2356	Foldase protein PrsA precursor;Ontology_term=KEGG_ENZYME:5.2.1.8	BA1117:48723-49632	909	32.5965	43.3948	51.7378	60.057	45.5703	42.7893	43.7684	51.4212	63.058	64.7761
fig|6666666.20977.peg.2357	Cysteine synthase;Ontology_term=KEGG_ENZYME:2.5.1.47	BA1117:49709-50633	924	2654.34	295.383	582.403	580.204	345.479	2229.18	311.205	451.361	816.561	577.701
fig|6666666.20977.peg.2358	Para-aminobenzoate synthase2C aminase component;Ontology_term=KEGG_ENZYME:2.6.1.85	BA1117:50757-52176	1419	100.082	117.751	78.5208	71.0743	65.8513	100.463	111.935	113.499	111.783	73.561
fig|6666666.20977.peg.2359	Para-aminobenzoate synthase2C amidotransferase component @ Anthranilate synthase2C amidotransferase component;Ontology_term=KEGG_ENZYME:2.6.1.85,KEGG_ENZYME:4.1.3.27	BA1117:52189-53628	594	443.883	438.726	365.866	243.128	227.623	426.706	444.783	430.392	509.73	225.699
fig|6666666.20977.peg.236	two-component response regulator	BA1108:224889-225576	687	16.173	24.978	15.2807	15.7699	14.0443	19.2119	25.7294	20.8716	14.1731	16.4797
fig|6666666.20977.peg.2360	Aminodeoxychorismate lyase;Ontology_term=KEGG_ENZYME:4.1.3.38	BA1117:52189-53628	849	28.525	50.9062	37.1542	46.6165	51.053	29.3315	54.2516	45.1897	47.4793	48.0095
fig|6666666.20977.peg.2361	Dihydropteroate synthase;Ontology_term=KEGG_ENZYME:2.5.1.15	BA1117:53637-54495	858	48.3484	49.8754	42.4691	39.148	53.1539	51.3688	62.6287	51.6279	58.0192	45.3915
fig|6666666.20977.peg.2362	Dihydroneopterin aldolase;Ontology_term=KEGG_ENZYME:4.1.2.25	BA1117:54511-56529	339	101.817	81.6374	78.6153	51.9519	61.8313	93.9788	100.36	96.4424	107.807	78.7638
fig|6666666.20977.peg.2363	2-amino-4-hydroxy-6-hydroxymethyldihydropteridine pyrophosphokinase;Ontology_term=KEGG_ENZYME:2.7.6.3	BA1117:54511-56529	504	68.0559	75.8616	75.8864	45.0957	62.8984	72.0487	65.4913	85.5026	79.9098	46.3739
fig|6666666.20977.peg.2364	DNA-binding protein	BA1117:54511-56529	234	83.1192	33.6578	42.4402	35.2965	32.7494	76.8856	50.0251	62.8871	62.9492	41.6942
fig|6666666.20977.peg.2365	tRNA dihydrouridine synthase B;Ontology_term=KEGG_ENZYME:1.-.-.-	BA1117:54511-56529	1002	114.332	75.8419	81.0208	75.607	59.0842	111.495	83.5538	105.599	110.994	75.4761
fig|6666666.20977.peg.2366	Lysyl-tRNA synthetase (class II);Ontology_term=KEGG_ENZYME:6.1.1.6	BA1117:56619-58119	1500	626.619	606.603	645.203	433.482	398.438	582.085	550.685	702.862	656.694	386.442
fig|6666666.20977.peg.2367	Transcriptional regulator CtsR	BA1118:3380-3845	465	32.5256	210.271	66.0365	75.5008	88.8385	27.2874	208.354	179.655	27.1877	51.0973
fig|6666666.20977.peg.2368	Nucleotide excision repair protein2C with UvrB/UvrC motif	BA1118:3934-4417	483	141.707	512.135	366.779	292.978	496.707	143.772	492.131	583.986	119.867	373.909
fig|6666666.20977.peg.2369	Putative ATP:guanido phosphotransferase YacI;Ontology_term=KEGG_ENZYME:2.7.3.-	BA1118:4421-7945	1092	177.072	594.405	440.887	258.304	423.171	195.883	526.4	732.642	140.624	268.262
fig|6666666.20977.peg.237	sensor histidine kinase	BA1108:225579-226929	1350	31.997	44.6949	40.2937	30.4096	34.5192	28.6796	52.0171	41.4137	37.5357	34.916
fig|6666666.20977.peg.2370	ATP-dependent Clp protease2C ATP-binding subunit ClpC / Negative regulator of genetic competence clcC/mecB	BA1118:4421-7945	2436	562.329	1196.52	993.613	412.605	542.73	558.751	935.914	1370.47	397.431	403.391
fig|6666666.20977.peg.2371	DNA repair protein RadA	BA1118:8098-9418	1320	152.397	209.565	209.046	69.1508	132.258	147.966	199.701	233.967	67.8565	91.4849
fig|6666666.20977.peg.2372	DNA integrity scanning protein disA	BA1118:9420-10500	1080	115.593	127.198	118.171	54.3804	110.639	112.536	120.602	122.178	51.6321	50.0124
fig|6666666.20977.peg.2373	Membrane-associated protein containing a homolog of PilT-like ATPase N-terminal domain2C YACL B.subtilis ortholog	BA1118:10629-11754	1125	353.525	1175.61	1289.05	727.501	591.131	323.617	995.965	872.848	717.552	599.504
fig|6666666.20977.peg.2374	2-C-methyl-D-erythritol 4-phosphate cytidylyltransferase;Ontology_term=KEGG_ENZYME:2.7.7.60	BA1118:11767-12457	690	799.75	2573.75	2928.08	1433.39	1119.07	693.174	2080.2	2256.24	1837.08	1165.26
fig|6666666.20977.peg.2375	2-C-methyl-D-erythritol 22C4-cyclodiphosphate synthase;Ontology_term=KEGG_ENZYME:4.6.1.12	BA1118:12460-12937	477	166.701	135.156	235.291	169.933	120.465	169.361	124.518	159.485	158.282	115.12
fig|6666666.20977.peg.2376	Glutamyl-tRNA synthetase @ Glutamyl-tRNA(Gln) synthetase;Ontology_term=KEGG_ENZYME:6.1.1.17,KEGG_ENZYME:6.1.1.24	BA1118:13031-14483	1452	725.697	536.075	730.442	702.923	829.656	649.839	500.202	537.466	700.402	780.574
fig|6666666.20977.peg.2377	Serine acetyltransferase;Ontology_term=KEGG_ENZYME:2.3.1.30	BA1118:14794-16845	654	12.6056	32.0893	26.6173	17.1853	32.8702	15.3409	33.7737	45.4586	23.3096	20.7672
fig|6666666.20977.peg.2378	Cysteinyl-tRNA synthetase;Ontology_term=KEGG_ENZYME:6.1.1.16	BA1118:14794-16845	1401	64.9592	148.872	133.63	70.5864	141.911	67.9617	151.187	200.046	71.603	86.0418
fig|6666666.20977.peg.2379	COG1939: Ribonuclease III family protein	BA1118:16848-18013	432	118.317	213.816	234.233	93.6959	117.901	123.876	250.17	378.935	107.725	87.7552
fig|6666666.20977.peg.238	YKOI	BA1108:226995-227685	690	38.5865	50.859	60.7597	56.1498	47.1547	36.4158	50.6912	52.4088	64.9672	47.9795
fig|6666666.20977.peg.2380	23S rRNA (guanosine-2'-O-) -methyltransferase rlmB;Ontology_term=KEGG_ENZYME:2.1.1.-	BA1118:16848-18013	750	163.954	271.823	321.869	101.658	134.874	154.751	277.769	460.39	188.523	129.643
fig|6666666.20977.peg.2381	Hypothetical protein DUF9012C similar to C-terminal domain of ribosome protection-type Tc-resistance proteins	BA1118:18015-18528	513	92.2721	157.87	163.658	63.1591	62.8188	97.763	164.826	230.746	101.374	58.0887
fig|6666666.20977.peg.2382	RNA polymerase sporulation specific sigma factor SigH	BA1118:18591-19248	657	1455.48	2807.05	2040.98	3069.14	1672.64	1168.94	2292.37	1656.22	3474.89	1863.61
fig|6666666.20977.peg.2383	Preprotein translocase subunit SecE (TC 3.A.5.1.1)	BA1118:19508-19685	177	1173.25	1917.07	1575.68	2165.13	1308.88	842.45	1344.26	1058.51	2396.4	1099.69
fig|6666666.20977.peg.2384	Transcription antitermination protein NusG	BA1118:19856-20390	534	380.909	220.219	283.512	830.693	466.831	327.26	200.269	205.941	590.361	569.392
fig|6666666.20977.peg.2385	LSU ribosomal protein L11p (L12e)	BA1118:20561-20987	426	2561.18	1631.39	2634.22	5229.65	3715.51	2832.9	1580.91	1824.41	4079.47	4008.66
fig|6666666.20977.peg.2386	LSU ribosomal protein L1p (L10Ae)	BA1118:21086-21785	699	2000.29	1225.71	2046.07	4596.55	3688.55	2459.22	1260.63	1625.96	3282.75	3783.92
fig|6666666.20977.peg.2387	LSU ribosomal protein L10p (P0)	BA1118:22041-22542	501	1956.32	1325.65	2643.62	4162.16	4447.55	2558.51	1505.96	1940.93	3843.11	4488.07
fig|6666666.20977.peg.2388	LSU ribosomal protein L7/L12 (P1/P2)	BA1118:22584-22950	366	2207.56	1721.1	3168.06	4149.81	4150.12	2743.82	1860.84	2464.53	3996.44	4985.06
fig|6666666.20977.peg.2389	Ribosomal RNA small subunit methyltransferase C;Ontology_term=KEGG_ENZYME:2.1.1.52	BA1118:23046-23652	606	77.5761	39.6559	75.7329	267.996	364.949	107.566	48.7098	57.4713	137.891	334.844
fig|6666666.20977.peg.239	YKOJ	BA1108:227778-228297	519	62.6133	116.517	128.757	99.07	130.151	56.2461	108.058	125.093	145.218	156.28
fig|6666666.20977.peg.2390	DNA-directed RNA polymerase beta subunit;Ontology_term=KEGG_ENZYME:2.7.7.6	BA1118:23907-27489	3582	1481.56	1486.65	1923.26	2658.6	2547.01	1552.45	1441.59	1417.31	1988.15	2080.4
fig|6666666.20977.peg.2391	DNA-directed RNA polymerase beta' subunit;Ontology_term=KEGG_ENZYME:2.7.7.6	BA1118:27550-31150	3600	2293.32	2583.76	3654.45	4072.02	3832.79	2473.47	2888.44	2915.41	3350.47	2750.06
fig|6666666.20977.peg.2392	Firmicutes ribosomal L7Ae family protein	BA1118:31296-31545	249	3993.04	2163.82	4961.51	10403.5	9123.2	4077.7	2413.14	3092.83	8412.23	8246.31
fig|6666666.20977.peg.2393	SSU ribosomal protein S12p (S23e)	BA1118:31814-32078	264	2024.33	713.873	1675.62	3915.05	4305.16	2481.16	1049.2	1094.94	2629.8	3271.6
fig|6666666.20977.peg.2394	SSU ribosomal protein S7p (S5e)	BA1118:32199-32670	471	2010.35	937.846	1931.21	3363.67	3509.78	2531.09	1155.14	1329.13	2372.63	2616.05
fig|6666666.20977.peg.2395	Translation elongation factor G	BA1118:32724-34803	2079	3055.1	1534.28	3172.08	4878.48	5621.41	3815.29	2102.57	2321.65	3482.01	3782.65
fig|6666666.20977.peg.2396	Translation elongation factor Tu	BA1118:34920-36111	1191	8297.54	6200.19	10448.7	7575.36	8008.13	10040.1	7494.92	10842	7675.78	5949.29
fig|6666666.20977.peg.2397	FIG01233798: hypothetical protein	BA1118:36219-37179	960	4.0516	16.6064	12.6174	34.9277	51.0482	4.49957	14.7512	14.8652	18.3916	42.7335
fig|6666666.20977.peg.2398	SSU ribosomal protein S10p (S20e)	BA1118:37397-37706	309	888.907	637.01	1085.09	2540.49	2221.93	1012.1	661.715	976.585	1463.19	1948.07
fig|6666666.20977.peg.2399	LSU ribosomal protein L3p (L3e)	BA1118:37743-38373	630	1450.08	934.257	1782.15	3962.48	3914.01	1657.8	1286.97	1599.2	2381.73	2724.59
fig|6666666.20977.peg.24	Asparagine synthetase [glutamine-hydrolyzing] YisO;Ontology_term=KEGG_ENZYME:6.3.5.4	BA1108:24015-25884	1869	11.7715	260.365	161.993	543.108	1292.83	10.0908	215.797	142.523	44.1958	1035.26
fig|6666666.20977.peg.240	FIG01249273: hypothetical protein	BA1108:228373-228517	144	31.9709	100.519	272.57	9041.02	9968.33	62.6502	67.8218	276.364	501.638	10555
fig|6666666.20977.peg.2400	LSU ribosomal protein L4p (L1e)	BA1118:38400-39311	624	1786.13	1302.76	2869.55	5077.43	5013.1	2309.09	1749.82	2355.48	3169.63	3401.54
fig|6666666.20977.peg.2401	LSU ribosomal protein L23p (L23Ae)	BA1118:38400-39311	288	1502.28	953.439	2124.97	3779.54	3876.9	1735.79	1388.71	1942.87	2534.22	2867.6
fig|6666666.20977.peg.2402	LSU ribosomal protein L2p (L8e)	BA1118:39339-40173	834	1880.97	1302.73	3125.38	5181.26	4894.56	2414.94	1992.75	2780.93	3359.84	3366.4
fig|6666666.20977.peg.2403	SSU ribosomal protein S19p (S15e)	BA1118:40230-40509	279	1787.37	1104.03	2572.43	5458.82	5475.4	2429.48	1796.22	2359.14	3010.61	3734.71
fig|6666666.20977.peg.2404	LSU ribosomal protein L22p (L17e)	BA1118:40526-40868	342	1502.12	956.976	2318.25	4445.66	4429.85	2041.19	1512.15	2031.88	2452.93	3129.08
fig|6666666.20977.peg.2405	SSU ribosomal protein S3p (S3e)	BA1118:40871-41528	657	1529.9	882.45	2388.63	4440.12	4688.17	2001.95	1516.23	2076.74	2459.66	3008.67
fig|6666666.20977.peg.2406	LSU ribosomal protein L16p (L10e)	BA1118:41529-42154	435	1664.51	908.758	2435.75	4652.41	5195.36	2204.19	1567.51	2194.77	2457.74	3211.47
fig|6666666.20977.peg.2407	LSU ribosomal protein L29p (L35e)	BA1118:41529-42154	201	1236.9	644.608	2110.03	3428.35	3722.64	1843.58	1238.51	1871.33	1786.6	2697.67
fig|6666666.20977.peg.2408	SSU ribosomal protein S17p (S11e)	BA1118:42179-42443	264	1523.01	835.122	1948.56	3665.19	4018.45	1987.59	1198.5	1885.24	1872.01	2325.98
fig|6666666.20977.peg.2409	LSU ribosomal protein L14p (L23e)	BA1118:42482-42851	369	1473.05	676.547	1961.52	3397.43	3763.65	2043.92	1256.48	1804.76	1963.96	2420.39
fig|6666666.20977.peg.241	hypothetical protein	BA1108:228546-228741	195	0	4.14962	44.8558	385.559	601.023	0	12.6336	8.30606	9.22104	618.557
fig|6666666.20977.peg.2410	LSU ribosomal protein L24p (L26e)	BA1118:42886-43198	312	1887.27	833.637	2280.25	4076.39	4682.39	2516.69	1778.74	2181.87	2396.04	2826.65
fig|6666666.20977.peg.2411	LSU ribosomal protein L5p (L11e)	BA1118:43223-43763	540	1498.49	707.743	1899.39	3390.31	4185.1	2014.2	1257.35	1624.41	1780.25	2193.56
fig|6666666.20977.peg.2412	SSU ribosomal protein S8p (S15Ae)	BA1118:44002-44401	399	1503.98	613.495	1848.27	3093.12	3614.4	1988.26	1292.78	1457.35	1694.39	1970.23
fig|6666666.20977.peg.2413	LSU ribosomal protein L6p (L9e)	BA1118:44432-44969	537	1274.32	543.78	1519.55	2523.6	2713.69	1788.31	1032.12	1245.5	1350.78	1588.42
fig|6666666.20977.peg.2414	LSU ribosomal protein L18p (L5e)	BA1118:45001-45364	363	1128.56	554.944	1283.23	2047.33	2327.67	1548.27	899.648	1044.95	1107.57	1250.79
fig|6666666.20977.peg.2415	SSU ribosomal protein S5p (S2e)	BA1118:45388-45889	501	1106.78	464.636	1199.53	1992.08	2056.09	1607.1	898.11	1059.68	1212.85	1398.55
fig|6666666.20977.peg.2416	LSU ribosomal protein L30p (L7e)	BA1118:45902-46085	183	1035.63	420.495	1379.34	1897.38	2038.83	1477.76	982.261	1153.3	1166.52	1443.85
fig|6666666.20977.peg.2417	LSU ribosomal protein L15p (L27Ae)	BA1118:46115-46556	441	1925.63	980.241	2344.21	3359.99	3688.95	2569.78	1734.5	1885.09	1977.7	2147.45
fig|6666666.20977.peg.2418	Preprotein translocase secY subunit (TC 3.A.5.1.1)	BA1118:46704-47850	1146	2207.26	1188.44	2755.97	3683.18	4223.67	3032.65	1903.33	1988.35	2191.89	2184.07
fig|6666666.20977.peg.2419	Adenylate kinase;Ontology_term=KEGG_ENZYME:2.7.4.3	BA1118:47905-49302	654	1664.18	702.114	1711.53	2888.98	3187.84	2374.01	1141.8	1261.4	1547.42	1782.52
fig|6666666.20977.peg.242	Magnesium transporter	BA1108:229019-230378	1359	34.2331	42.4855	42.9325	96.4177	113.959	33.8663	34.0109	35.0624	23.857	108.9
fig|6666666.20977.peg.2420	Methionine aminopeptidase;Ontology_term=KEGG_ENZYME:3.4.11.18	BA1118:47905-49302	747	1662.89	628.192	1540.85	2820.62	2934.28	2406.15	1162.13	1200.96	1630.67	1696.07
fig|6666666.20977.peg.2421	Translation initiation factor 1	BA1118:49612-49831	219	1196.91	548.738	1090.32	2038.71	2070.66	1602.48	757.167	883.703	1328.53	1171.68
fig|6666666.20977.peg.2422	LSU ribosomal protein L36p	BA1118:49862-49976	114	5978.04	5964.74	10353.6	9564.8	7119.92	10793.4	5961.83	4341.47	8071.67	8206.34
fig|6666666.20977.peg.2423	SSU ribosomal protein S13p (S18e)	BA1118:49997-50363	366	1508.11	932.287	1595.21	2275.27	2173.98	2018.8	1105.43	1420.07	1824.29	1518.64
fig|6666666.20977.peg.2424	SSU ribosomal protein S11p (S14e)	BA1118:50383-50779	396	2193.56	1746.42	2876.3	3451.83	3152.4	2887.17	1965.47	2401.95	2900.02	2088.46
fig|6666666.20977.peg.2425	DNA-directed RNA polymerase alpha subunit;Ontology_term=KEGG_ENZYME:2.7.7.6	BA1118:50954-51899	945	2944.14	2626.69	3814.17	4307.71	4731.33	3956.25	2995.19	3531.7	3598.4	3383.89
fig|6666666.20977.peg.2426	LSU ribosomal protein L17p	BA1118:51974-52337	363	2996.24	2840.74	4075.34	3668.76	3428.87	3946.2	3484.76	4200.73	3875.38	2810.04
fig|6666666.20977.peg.2427	ATPase component of general energizing module of ECF transporters	BA1118:52461-54943	843	132.969	129.605	190.665	257.961	329.364	164.642	152.956	201.064	164.58	301.468
fig|6666666.20977.peg.2428	ATPase component of general energizing module of ECF transporters	BA1118:52461-54943	870	123.007	125.633	187.545	381.895	532.648	163.297	167.258	212.241	177.567	500.4
fig|6666666.20977.peg.2429	Transmembrane component of general energizing module of ECF transporters	BA1118:52461-54943	798	156.501	137.977	206.373	382.565	441.811	179.549	172.148	179.634	163.062	446.326
fig|6666666.20977.peg.243	FIG01235118: hypothetical protein	BA1108:230479-230878	399	53.0815	101.517	94.7293	144.959	92.7552	40.1787	73.5642	84.9767	200.491	128.552
fig|6666666.20977.peg.2430	tRNA pseudouridine synthase A;Ontology_term=KEGG_ENZYME:4.2.1.70	BA1118:54954-55698	744	156.357	126.646	189.704	234.08	259.502	193.477	149.929	186.714	180.87	174.687
fig|6666666.20977.peg.2431	LSU ribosomal protein L13p (L13Ae)	BA1118:55862-56300	438	997.249	1507.46	1789.18	2871.22	2114.27	1103.67	1270.96	1230.84	3943.72	2343.06
fig|6666666.20977.peg.2432	SSU ribosomal protein S9p (S16e)	BA1118:56320-56713	393	1911.35	2639.29	3753.3	4404.77	3178.68	1884.63	1997.5	2224.43	6294.56	3337.89
fig|6666666.20977.peg.2433	Acetyltransferase;Ontology_term=KEGG_ENZYME:2.3.1.-	BA1118:56890-57415	525	4.07873	24.239	18.5751	12.6945	10.1076	5.63995	17.5249	17.1764	8.50626	11.6481
fig|6666666.20977.peg.2434	(2-pyrone-42C6-)dicarboxylic acid hydrolase	BA1118:57511-57793	282	4.54052	49.0766	37.626	20.108	11.4628	13.6252	48.0333	14.901	14.2554	18.4186
fig|6666666.20977.peg.2435	(2-pyrone-42C6-)dicarboxylic acid hydrolase	BA1118:57999-58125	126	0	152.946	614.493	355.44	0	0	307.84	110.914	141.315	0
fig|6666666.20977.peg.2436	hypothetical protein	BA1118:58719-59286	567	1541.14	1839.97	1303.86	1546.68	487.203	1256.13	1264.07	825.771	1295.99	640.106
fig|6666666.20977.peg.2437	hypothetical protein	BA1118:59310-61547	1047	125.668	97.1743	100.354	137.812	100.098	162.249	68.1364	46.7767	109.044	117.79
fig|6666666.20977.peg.2438	ABC transporter2C permease protein	BA1118:59310-61547	1194	152.893	164.627	121.821	157.419	109.373	156.455	164.14	117.449	133.117	161.39
fig|6666666.20977.peg.2439	Cell division transporter2C ATP-binding protein FtsE (TC 3.A.5.1.1)	BA1118:61548-63973	687	210.712	303.339	193.855	217.052	139.118	214.917	267.82	230.39	174.014	193.636
fig|6666666.20977.peg.244	transcriptional regulator2C LysR family	BA1108:231008-231872	864	34.5734	14.636	48.962	198.888	22.609	29.8294	13.5257	29.2743	92.2853	53.7318
fig|6666666.20977.peg.2440	hypothetical protein	BA1118:61548-63973	1746	42.4222	23.487	34.7967	28.9716	31.3046	60.6444	23.4107	18.912	20.4071	41.3035
fig|6666666.20977.peg.2441	FIG01226937: hypothetical protein	BA1118:64873-65317	444	1.33373	4.11308	0.5803	30.5311	29.4143	1.9631	1.34672	1.01321	3.54449	43.3095
fig|6666666.20977.peg.2442	Germination-specific N-acetylmuramoyl-L-alanine amidase2C cell wall hydrolase CwlD;Ontology_term=KEGG_ENZYME:3.5.1.28	BA1118:65375-66089	714	4.16739	3.42219	6.53973	69.9309	73.729	2.18914	3.99752	5.59362	18.9337	77.4143
fig|6666666.20977.peg.2443	Scaffold protein for [4Fe-4S] cluster assembly ApbC2C MRP-like	BA1118:66192-67251	1059	155.37	206.319	205.699	213.519	210.787	160.924	249.798	239.42	281.869	181.849
fig|6666666.20977.peg.2444	Spore germination protein GerD	BA1118:67289-67868	579	179.195	167.394	181.305	1848.42	2171.35	150.276	216.036	124.26	230.444	2765.85
fig|6666666.20977.peg.2445	KinB signaling pathway activation protein	BA1118:67958-69318	603	135.477	121.812	137.081	298.492	247.557	115.691	125.02	112.865	232.088	245.944
fig|6666666.20977.peg.2446	polysaccharide deacetylase2C putative	BA1118:67958-69318	765	192.37	155.697	190.1	656.483	586.823	160.119	151.24	126.653	306.871	571.436
fig|6666666.20977.peg.2447	unknown	BA1119:3214-4183	969	5.19208	4.80156	5.18093	18.5491	25.7451	6.09585	6.61496	5.87895	7.07042	25.197
fig|6666666.20977.peg.2448	Inosine-5'-monophosphate dehydrogenase;Ontology_term=KEGG_ENZYME:1.1.1.205	BA1119:4304-5771	1467	408.379	4577.13	2110.53	225.126	189.778	370.204	3884.1	5615.28	901.249	229.565
fig|6666666.20977.peg.2449	D-alanyl-D-alanine carboxypeptidase;Ontology_term=KEGG_ENZYME:3.4.16.4	BA1119:5931-7257	1326	87.9987	82.9189	81.4909	200.051	76.7078	105.77	92.858	88.7296	309.367	118.818
fig|6666666.20977.peg.245	DSBH domain containing protein	BA1108:232077-232440	363	134.735	18.3021	81.6752	268.898	37.1437	52.2207	21.99	69.952	110.537	83.9781
fig|6666666.20977.peg.2450	Transcriptional regulator2C GntR family domain / Aspartate aminotransferase;Ontology_term=KEGG_ENZYME:2.6.1.1	BA1119:7299-8778	1479	106.171	142.892	148.134	362.829	144.804	97.1291	217.55	211.41	289.602	220.881
fig|6666666.20977.peg.2451	Pyridoxine biosynthesis glutamine amidotransferase2C synthase subunit;Ontology_term=KEGG_ENZYME:2.4.2.-	BA1119:9024-9909	885	281.287	215.127	55.4451	71.1645	106.062	238.545	296.446	128.918	107.054	75.8745
fig|6666666.20977.peg.2452	Pyridoxine biosynthesis glutamine amidotransferase2C glutaminase subunit;Ontology_term=KEGG_ENZYME:2.4.2.-	BA1119:9929-10520	591	461.675	332.229	85.9375	114.486	132.602	371.703	408.215	219.039	197.091	130.165
fig|6666666.20977.peg.2453	Seryl-tRNA synthetase;Ontology_term=KEGG_ENZYME:6.1.1.11	BA1119:10837-12112	1275	224.591	472.164	325.89	158.145	198.535	272.45	370.092	534.753	170.388	177.354
fig|6666666.20977.peg.2454	methyl-accepting chemotaxis protein	BA1119:12213-13041	828	199.291	68.7389	69.2481	41.421	37.3485	286.158	108.723	72.4753	49.4344	53.7081
fig|6666666.20977.peg.2455	Deoxyadenosine kinase / Deoxyguanosine kinase;Ontology_term=KEGG_ENZYME:2.7.1.76,KEGG_ENZYME:2.7.1.113	BA1119:13350-14630	660	170.605	278.64	259.963	183.017	153.63	170.975	227.534	328.135	254.847	179.609
fig|6666666.20977.peg.2456	Deoxyadenosine kinase / Deoxyguanosine kinase;Ontology_term=KEGG_ENZYME:2.7.1.76,KEGG_ENZYME:2.7.1.113	BA1119:13350-14630	624	136.706	227.031	195.62	164.243	135.792	143.861	169.587	260.975	183.855	148.083
fig|6666666.20977.peg.2457	Spore cortex-lytic enzyme2C N-acetylglucosaminidase SleL;Ontology_term=KEGG_ENZYME:3.2.1.-	BA1119:14709-16011	1302	20.1246	120.479	100.213	188.877	225.439	20.7481	96.1125	141.104	94.256	231.106
fig|6666666.20977.peg.2458	Nicotinamidase;Ontology_term=KEGG_ENZYME:3.5.1.19	BA1119:16056-16611	555	20.3203	129.104	76.8161	41.2222	38.6431	13.4948	87.5765	160.11	36.6166	43.6855
fig|6666666.20977.peg.2459	tRNA-specific adenosine-34 deaminase;Ontology_term=KEGG_ENZYME:3.5.4.-	BA1119:16690-17167	477	6.71543	30.5322	18.535	29.5536	27.0708	6.54748	25.5421	33.4332	38.6711	37.0385
fig|6666666.20977.peg.246	hypothetical protein	BA1108:232468-232585	117	800.742	0	0	1485.02	0	0	440.65	295.927	0	989.157
fig|6666666.20977.peg.2460	DNA polymerase III subunits gamma and tau;Ontology_term=KEGG_ENZYME:2.7.7.7	BA1119:17838-19551	1713	116.809	184.01	112.749	245.637	181.236	105.822	172.974	171.796	217.122	180.582
fig|6666666.20977.peg.2461	FIG000557: hypothetical protein co-occurring with RecR	BA1119:19576-19900	324	224.559	293.313	229.437	174.17	116.806	168.642	211.464	333.923	333.52	143.872
fig|6666666.20977.peg.2462	Recombination protein RecR	BA1119:19915-20512	597	173.968	164.919	153.677	189.664	164.183	156.883	131.651	181.252	243.755	140.813
fig|6666666.20977.peg.2463	FIG015094: hypothetical protein	BA1119:20530-20755	225	361.414	407.125	378.81	443.647	339.352	303.169	269.307	439.091	713.673	326.257
fig|6666666.20977.peg.2464	Inhibitor of pro-sigmaK processing BofA	BA1119:20821-21085	264	21.7378	16.3482	19.8833	22.4013	40.9582	17.7331	13.6972	16.1887	20.1458	33.8324
fig|6666666.20977.peg.2465	Flagellar hook-length control protein FliK	BA1120:315-450	135	0	65.7499	0	2666.64	2980.98	0	66.4127	51.13	0	3069.08
fig|6666666.20977.peg.2466	Chloramphenicol acetyltransferase;Ontology_term=KEGG_ENZYME:2.3.1.28	BA1120:481-1042	561	142.149	747.296	433.55	442.773	368.752	121.931	626.418	405.614	859.267	391.712
fig|6666666.20977.peg.2467	Na+ driven multidrug efflux pump	BA1120:1106-2474	1368	82.5213	504.227	253.473	205.003	128.169	83.3134	475.642	274.356	389.536	150.905
fig|6666666.20977.peg.2468	D-alanyl-D-alanine carboxypeptidase;Ontology_term=KEGG_ENZYME:3.4.16.4	BA1120:2493-3978	1485	52.0794	426.151	213.768	259.123	160.751	48.7402	557.558	300.919	436.062	221.014
fig|6666666.20977.peg.2469	rhamnogalacturonan acetylesterase	BA1120:4109-5090	981	1.60731	1.37325	0.377989	13.5665	31.7424	1.29831	3.10986	1.53311	2.98463	28.3666
fig|6666666.20977.peg.247	global nitrogen regulation (positive regulation of nrgAB2C nasB2C gabP2C ureABC%3B negative regulation of glnRA)	BA1108:232681-233011	330	370.455	19.0134	154.371	664.885	43.324	180.09	27.5583	133.246	216.835	187.32
fig|6666666.20977.peg.2470	conserved membrane protein YetF	BA1120:5189-5882	693	207.557	39.8819	46.4852	97.1866	86.1647	132.155	45.3093	31.2113	39.9443	99.7635
fig|6666666.20977.peg.2471	Nitrite reductase [NAD(P)H] small subunit;Ontology_term=KEGG_ENZYME:1.7.1.4	BA1120:5948-6272	324	454.814	247.998	162.964	74.7905	87.3748	339.962	210.645	182.798	63.1737	106.118
fig|6666666.20977.peg.2472	Nitrite reductase [NAD(P)H] large subunit;Ontology_term=KEGG_ENZYME:1.7.1.4	BA1120:6295-8707	2412	242.094	186.173	96.1482	37.5785	23.4201	189.943	185.261	125.693	37.4691	26.9131
fig|6666666.20977.peg.2473	Assimilatory nitrate reductase large subunit (EC:1.7.99.4);Ontology_term=KEGG_ENZYME:1.7.99.4	BA1120:8796-13193	2139	59.2773	43.3993	20.7146	30.3699	20.8357	46.8259	52.6323	25.8531	21.2474	21.9427
fig|6666666.20977.peg.2474	Nitrite reductase [NAD(P)H] large subunit;Ontology_term=KEGG_ENZYME:1.7.1.4	BA1120:8796-13193	2262	14.7718	6.07027	13.5475	33.0795	16.5647	15.687	6.55373	10.4844	20.1815	19.1372
fig|6666666.20977.peg.2475	Nitrate/nitrite transporter	BA1120:13362-14565	1203	11.7806	3.8284	12.1188	4.52666	8.42038	8.51668	2.66715	8.1537	5.18951	5.26421
fig|6666666.20977.peg.2476	Glutamate synthase [NADPH] small chain;Ontology_term=KEGG_ENZYME:1.4.1.13	BA1120:14628-16113	1485	1471.67	461.17	580.773	109.233	197.688	894.865	390.009	427.396	141.796	65.3752
fig|6666666.20977.peg.2477	Glutamate synthase [NADPH] large chain;Ontology_term=KEGG_ENZYME:1.4.1.13	BA1120:16129-20701	4572	818.76	995.509	1025.45	73.0291	121.155	566.471	876.371	814.141	127.635	49.5872
fig|6666666.20977.peg.2478	GltC2C transcription activator of glutamate synthase operon	BA1120:20854-21757	903	146.527	2211.61	1837.05	84.421	44.6453	73.704	2516.31	1502.51	255.619	58.6979
fig|6666666.20977.peg.2479	Lipid A export ATP-binding/permease protein MsbA	BA1120:21851-25411	1734	60.2866	35.5806	39.9231	42.1202	52.6056	54.6662	36.6469	28.0566	38.3992	47.6918
fig|6666666.20977.peg.248	FIG01244515: hypothetical protein	BA1108:233203-233359	156	0	0	0	61.7223	113.647	16.2108	0	43.864	0	156.103
fig|6666666.20977.peg.2480	ABC-type multidrug/protein/lipid transport system2C ATPase component	BA1120:21851-25411	1830	97.6047	93.4162	88.816	67.1554	72.9756	81.4506	93.9818	88.5227	71.6802	65.7033
fig|6666666.20977.peg.2481	transcriptional regulator of the bltD operon	BA1120:25470-26292	822	14.2251	7.22273	6.84832	11.5262	11.0995	11.5369	5.72709	3.81622	10.1453	11.4
fig|6666666.20977.peg.2482	FIG01251165: hypothetical protein	BA1120:26359-26950	591	15.969	14.4833	11.8534	24.1023	32.0073	12.3164	14.1361	14.471	20.4223	44.2344
fig|6666666.20977.peg.2483	hypothetical protein	BA1120:26986-27130	144	0	0	0	0	0	0	0	0	33.4425	0
fig|6666666.20977.peg.2484	Gamma-glutamyl phosphate reductase;Ontology_term=KEGG_ENZYME:1.2.1.41	BA1120:27131-28400	1269	8.05767	58.7961	66.0661	401.869	120.518	10.3895	69.2842	59.6721	228.114	168.162
fig|6666666.20977.peg.2485	Glutamate 5-kinase;Ontology_term=KEGG_ENZYME:2.7.2.11	BA1120:28418-29537	1119	4.86014	17.0669	8.53714	118.868	45.4309	4.98493	19.9606	14.2613	48.492	78.3621
fig|6666666.20977.peg.2486	Pyrroline-5-carboxylate reductase;Ontology_term=KEGG_ENZYME:1.5.1.2	BA1120:29564-30362	798	11.3681	21.5157	13.9873	189.756	74.3966	8.40981	31.0903	20.9133	58.7283	97.1429
fig|6666666.20977.peg.2487	putative cytochrome P450 hydroxylase	BA1120:30833-32030	1197	194.435	503.862	117.892	73.9942	30.836	216.729	584.985	391.786	117.194	34.5658
fig|6666666.20977.peg.2488	Anaerobic dehydrogenases2C typically selenocysteine-containing	BA1120:32147-34187	2040	90.2248	125.897	72.9225	74.463	52.6502	83.5232	118.011	76.358	146.182	58.2152
fig|6666666.20977.peg.2489	xylanase	BA1120:34233-34920	687	5.314	12.7292	21.8723	45.5895	87.1807	4.09854	18.7123	28.6315	37.7949	74.7471
fig|6666666.20977.peg.249	FIG01236524: hypothetical protein	BA1108:233397-233562	165	53.4102	10.949	88.9862	68.4583	252.453	10.9396	0	60.1311	23.1937	312.256
fig|6666666.20977.peg.2490	Xylulose kinase;Ontology_term=KEGG_ENZYME:2.7.1.17	BA1120:35014-36508	1494	1.06828	1.49193	1.95402	5.50111	16.0881	0.395964	1.35433	2.18915	4.64363	12.9857
fig|6666666.20977.peg.2491	Xylose isomerase;Ontology_term=KEGG_ENZYME:5.3.1.5	BA1120:36541-37879	1338	0.606166	0.528759	0.521961	1.37392	7.32403	0.336936	1.02448	0.590958	1.37494	7.62396
fig|6666666.20977.peg.2492	Xylose-responsive transcription regulator2C ROK family	BA1120:38092-39253	1161	252.51	84.6936	65.6672	120.395	90.683	252.905	109.317	64.7947	94.0385	109.627
fig|6666666.20977.peg.2493	Beta-xylosidase;Ontology_term=KEGG_ENZYME:3.2.1.37	BA1120:39299-40907	1608	5.65182	12.3593	15.6489	37.7517	46.0193	4.19039	16.6996	11.5164	22.3828	52.7308
fig|6666666.20977.peg.2494	Xyloside transporter XynT	BA1120:40931-42323	1392	2.6061	11.9251	7.60387	9.66462	11.8858	4.0779	10.3758	7.68131	12.5882	14.9405
fig|6666666.20977.peg.2495	Protein secretion chaperonin CsaA	BA1120:42832-43165	333	718.9	649.017	373.281	269.022	102.349	579.572	529.708	270.969	488.252	148.152
fig|6666666.20977.peg.2496	unknown	BA1120:43429-45345	480	374.246	935.984	489.757	297.901	83.9792	342.265	627.432	395.054	708.648	154.119
fig|6666666.20977.peg.2497	membrane protein	BA1120:43429-45345	1440	368.489	59.6967	75.6487	22.2624	22.9743	352.012	80.881	64.4499	48.22	28.0323
fig|6666666.20977.peg.2498	FIG01244484: hypothetical protein	BA1120:45523-46973	606	672.051	98.9971	113.242	25.6373	31.2003	675.562	175.355	88.9058	96.9302	27.2914
fig|6666666.20977.peg.2499	FIG01236847: hypothetical protein	BA1120:45523-46973	882	426.738	77.7533	88.4896	29.1253	25.4791	377.673	154.094	73.9508	97.8601	25.1154
fig|6666666.20977.peg.25	phytoene dehydrogenase	BA1108:26031-29853	1518	47.2094	517.334	419.211	41.9203	89.1638	46.4698	565.091	409.955	59.084	68.6883
fig|6666666.20977.peg.250	Transcriptional regulator2C MarR family	BA1108:233922-234384	462	927.927	1377.61	1404.47	2897.42	1766.09	666.427	1104.53	1204.07	2892.43	2726.16
fig|6666666.20977.peg.2500	Transcriptional regulator2C TetR family	BA1120:47124-47697	573	25.0538	50.9751	27.1315	31.5239	21.8556	21.1343	76.3283	45.7053	32.8936	27.6723
fig|6666666.20977.peg.2501	metallo-beta-lactamase family protein	BA1120:47700-48420	720	21.6894	77.844	49.4822	40.6274	25.8802	19.7244	108.931	78.7107	56.6597	32.0605
fig|6666666.20977.peg.2502	YobU	BA1120:48458-48935	477	15.011	68.7992	42.2185	25.1205	25.7173	14.4045	131.701	105.269	76.4428	27.0281
fig|6666666.20977.peg.2503	Transcriptional regulator2C DeoR family	BA1120:48989-49913	924	10.8559	9.68738	7.73552	21.6262	20.6094	8.21092	9.72517	5.86422	26.2485	28.5235
fig|6666666.20977.peg.2504	Protein csk22	BA1120:50031-50556	525	7.13778	11.5926	10.1721	241.619	175.717	5.63995	14.0886	10.54	26.2921	173.859
fig|6666666.20977.peg.2505	Transcriptional regulator2C ArsR family	BA1120:50591-50921	330	181.32	252.719	221.265	515.384	316.531	163.796	240.151	129.763	604.996	430.542
fig|6666666.20977.peg.2506	Putrescine importer	BA1120:51108-52434	1326	14.5984	47.2296	64.2169	131.895	185.485	12.0296	51.8639	32.9601	140.327	168.827
fig|6666666.20977.peg.2507	Antigen	BA1120:52531-53194	663	583.093	720.667	506.596	1030.39	818.182	554.914	624.106	401.067	881.295	1006.14
fig|6666666.20977.peg.2508	Methylisocitrate lyase;Ontology_term=KEGG_ENZYME:4.1.3.30	BA1120:53228-54146	918	44.4115	1532.7	1642.27	1007.26	1037.74	35.752	1776.65	1716.7	1943.3	1117.38
fig|6666666.20977.peg.2509	2-methylcitrate dehydratase;Ontology_term=KEGG_ENZYME:4.2.1.79	BA1120:54159-55596	1437	23.8243	898.943	996.965	657.623	754.067	21.2125	1116.91	1088.88	1252.18	679.259
fig|6666666.20977.peg.251	Predicted signal transduction protein	BA1108:234619-237043	2424	106.199	39.9782	60.283	108.4	111.311	129.953	50.6018	36.2281	78.199	122.231
fig|6666666.20977.peg.2510	2-methylcitrate synthase;Ontology_term=KEGG_ENZYME:2.3.3.5	BA1120:55598-56744	1146	17.443	888.769	1068.32	623.952	715.392	16.9603	1188.12	1095.41	1179.84	651.382
fig|6666666.20977.peg.2511	FIG01236026: hypothetical protein	BA1120:56908-57448	540	364.444	162.03	107.593	139.422	76.3909	371.197	181.456	66.6542	166.319	121.589
fig|6666666.20977.peg.2512	unknown	BA1120:57652-58159	507	13.988	23.3306	22.881	285.035	628.577	15.0713	17.7635	17.2765	39.5855	698.833
fig|6666666.20977.peg.2513	Cell wall-binding protein	BA1120:58310-59102	792	3111.97	1753.54	2040.01	2605.98	2280.51	2230.23	1799.78	1401.64	3714.59	2499.86
fig|6666666.20977.peg.2514	hypothetical protein	BA1120:59214-61140	171	16.9058	25.8748	11.6777	10.8417	35.1095	0	17.5032	8.0739	55.5042	0
fig|6666666.20977.peg.2515	ATP-dependent DNA helicase RecQ	BA1120:59214-61140	1782	9.85601	17.833	22.1411	18.3079	19.6727	9.50148	19.1817	11.8981	19.0373	24.4878
fig|6666666.20977.peg.2516	YocK	BA1120:61594-62095	501	336.894	4516.25	3947.82	97.4191	30.9061	243.61	4292.24	3376.31	504.349	38.4625
fig|6666666.20977.peg.2517	FIG01242854: hypothetical protein	BA1120:62184-62832	648	440.856	3753.18	3863.37	87.6608	64.2841	395.085	4184.08	4008.8	273.081	67.8757
fig|6666666.20977.peg.2518	hypothetical protein	BA1120:63009-63351	342	491.051	144.907	298.115	339.593	285.532	465.354	186.1	201.649	257.115	243.848
fig|6666666.20977.peg.2519	conserved hypothetical protein	BA1120:63628-63766	138	244.439	258.058	209.736	1674.55	1942.84	564.153	678.301	81.9668	705.267	2952.53
fig|6666666.20977.peg.252	DedA family protein	BA1108:237291-237906	615	88.0892	32.6969	30.429	90.3647	67.9056	128.028	46.3399	32.0403	60.3154	58.6007
fig|6666666.20977.peg.2520	FIG01230826: hypothetical protein	BA1120:63815-64028	213	255.142	84.2648	68.1062	279.48	305.334	254.957	91.0958	66.7547	240.541	522.68
fig|6666666.20977.peg.2521	Aldehyde dehydrogenase;Ontology_term=KEGG_ENZYME:1.2.1.3	BA1120:64237-65722	1485	468.087	16678.6	7116.84	5065.14	2588.31	384.938	13564.9	8749.23	12184.4	3212.56
fig|6666666.20977.peg.2522	Squalene--hopene cyclase;Ontology_term=KEGG_ENZYME:5.4.99.17	BA1120:65822-68514	1878	26.9998	7.94445	13.1536	767.03	1233.15	24.0591	5.79956	8.32048	76.6784	1056.33
fig|6666666.20977.peg.2523	Superoxide dismutase [Fe];Ontology_term=KEGG_ENZYME:1.15.1.1	BA1120:65822-68514	822	65.2894	24.3292	26.4487	770.676	1075.21	60.9228	21.4304	21.8373	110.356	1010.87
fig|6666666.20977.peg.2524	hypothetical protein	BA1120:68560-69617	126	0	0	0	0	0	0	0	0	0	0
fig|6666666.20977.peg.2525	Sodium-dependent transporter	BA1120:68560-69617	951	141.642	23.9306	32.9941	47.1797	43.7916	134.706	25.8465	21.2286	48.4126	47.1078
fig|6666666.20977.peg.2526	Dihydrolipoamide succinyltransferase component (E2) of 2-oxoglutarate dehydrogenase complex;Ontology_term=KEGG_ENZYME:2.3.1.61	BA1120:69648-70905	1257	5949.78	1347.98	1826.2	1610.42	1466.92	6393.77	1977.76	2468.03	2851.98	1561.4
fig|6666666.20977.peg.2527	2-oxoglutarate dehydrogenase E1 component;Ontology_term=KEGG_ENZYME:1.2.4.2	BA1120:70919-73754	2835	4767.54	714.64	781.221	1121.92	954.268	5264.45	1121.71	1002.27	1644.5	1089.89
fig|6666666.20977.peg.2528	Nitric oxide reductase activation protein NorD	BA1120:73978-75895	1917	61.0006	79.0076	64.2004	121.662	99.7217	79.0968	78.5516	54.9672	122.201	96.0401
fig|6666666.20977.peg.2529	Nitric oxide reductase activation protein NorQ	BA1120:75906-76785	879	45.2187	42.274	33.8147	90.8652	67.7221	59.3106	52.2637	29.0431	71.8578	65.4082
fig|6666666.20977.peg.253	TerC-like integral membrane protein	BA1108:238184-238979	795	21.5145	12.6942	12.0832	67.4961	52.0249	14.5775	9.64256	10.6176	19.4558	91.787
fig|6666666.20977.peg.2530	Superoxide dismutase [Cu-Zn] precursor;Ontology_term=KEGG_ENZYME:1.15.1.1	BA1120:76874-77453	579	6.75652	13.0872	8.01558	67.202	59.2034	7.80655	20.8012	7.44882	29.7239	70.9479
fig|6666666.20977.peg.2531	Gamma-D-glutamyl-meso-diaminopimelate peptidase;Ontology_term=KEGG_ENZYME:3.4.19.11	BA1120:77530-78883	1353	1102.47	1194.09	965.467	837.691	345.343	1038.92	1740.29	920.689	1828.99	763.13
fig|6666666.20977.peg.2532	Hypothetical protein YbbP2C contains nucleotide-binding domain of DisA bacterial checkpoint controller	BA1120:79266-79893	627	8.38834	12.7861	8.84698	280.348	272.772	6.38978	15.386	9.69175	29.7902	346.223
fig|6666666.20977.peg.2533	hypothetical protein	BA1120:79974-80100	126	0	0	0	533.159	1067.02	0	0	0	0	516.462
fig|6666666.20977.peg.2534	Multi antimicrobial extrusion protein (Na(+)/drug antiporter)2C MATE family of MDR efflux pumps	BA1120:80156-81527	1371	14.6356	19.4357	15.9844	132.842	176.792	14.8517	15.9377	11.7238	36.9838	187.34
fig|6666666.20977.peg.2535	FIG013761: LmbE family protein	BA1120:81548-82217	669	187.582	202.125	171.227	253.07	164.273	167.571	206.131	148.065	313.276	166.254
fig|6666666.20977.peg.2536	FIG011895: hypothetical protein	BA1120:82231-82860	351	110.512	90.0533	81.1657	163.813	95.7345	113.159	105.15	66.1614	178.61	88.0278
fig|6666666.20977.peg.2537	FIG01230496: hypothetical protein	BA1120:82231-82860	282	128.27	101.577	94.8176	251.35	171.942	154.831	120.083	81.9558	212.535	137.431
fig|6666666.20977.peg.2538	Protein rarD	BA1120:82938-83841	903	80.3066	73.6527	63.903	112.895	76.2691	71.9063	93.0206	48.2614	114.67	90.527
fig|6666666.20977.peg.2539	FIG01229766: hypothetical protein	BA1120:83936-84410	474	13.5684	9.86829	16.6462	1022.19	2268.74	14.5508	11.2885	12.3198	44.0661	2379.27
fig|6666666.20977.peg.254	RNA polymerase heat shock sigma factor SigI	BA1108:239194-241140	756	33.5463	85.7214	42.1491	58.9929	35.4685	39.4698	91.0082	42.9467	84.9637	52.0969
fig|6666666.20977.peg.2540	hypothetical protein	BA1120:84450-84669	219	286.656	133.409	196.393	3615.1	6412.72	215.823	165.71	157.336	293.017	6604.3
fig|6666666.20977.peg.2541	hypothetical protein	BA1120:84744-85077	333	394.705	228.516	260.288	436.799	252.403	253.195	359.831	204.295	493.502	291.494
fig|6666666.20977.peg.2542	putative Nitroreductase	BA1120:85218-85836	618	188.345	213.45	114.274	216.704	244.019	160.053	213.87	150.163	150.51	257.994
fig|6666666.20977.peg.2543	YhjC	BA1120:86073-87770	219	135.784	52.8601	67.7218	35.3163	24.7489	121.4	58.6358	44.5785	31.2931	37.2949
fig|6666666.20977.peg.2544	Na+/solute symporter	BA1120:86073-87770	1494	88.667	81.3104	91.0343	29.816	21.5191	97.7042	59.5002	64.3192	29.6789	29.2747
fig|6666666.20977.peg.2545	Carboxyl-terminal protease;Ontology_term=KEGG_ENZYME:3.4.21.102	BA1120:88015-89428	1413	227.799	204.057	175.329	350.774	224.83	233.549	243.817	165.13	388.308	287.784
fig|6666666.20977.peg.2546	Putative methyltransferase YodH	BA1120:89552-90251	699	20.0864	25.8142	47.6986	204.708	472.977	19.5196	21.9359	34.5169	46.9148	560.645
fig|6666666.20977.peg.2547	unknown	BA1120:90343-90607	264	6.79307	16.3482	280.174	2119.5	11183.1	8.86656	21.9155	26.4906	54.2386	15055.4
fig|6666666.20977.peg.2548	Transposase	BA1120:90670-91486	816	23.7484	58.227	42.2916	28.8233	34.317	22.9505	51.6072	44.5812	31.6656	38.7487
fig|6666666.20977.peg.2549	ISPsy92C transposase OrfA	BA1120:91512-92022	510	14.2252	24.3477	18.3604	19.487	25.8739	13.101	27.3025	21.3395	19.9522	26.9071
fig|6666666.20977.peg.255	FIG01228869: hypothetical protein	BA1108:239194-241140	1194	60.6957	81.1063	91.7016	57.3732	45.2623	74.1235	94.2956	89.6715	94.6351	51.3379
fig|6666666.20977.peg.2550	Thiamine-monophosphate kinase;Ontology_term=KEGG_ENZYME:2.7.4.16	BA1124:3659-4679	1020	44.5844	21.3947	38.3762	40.869	55.7387	40.858	22.4534	21.4515	58.0192	51.7936
fig|6666666.20977.peg.2551	ATPase YjeE2C predicted to have essential role in cell wall biosynthesis	BA1124:4691-5838	477	12.6408	13.0271	19.0498	9.85119	8.57243	12.222	14.7665	18.5238	17.5369	12.0125
fig|6666666.20977.peg.2552	Inactive homolog of metal-dependent proteases2C putative molecular chaperone	BA1124:4691-5838	690	23.4275	31.757	29.7842	23.372	23.709	23.4284	37.6696	31.6581	45.1378	25.16
fig|6666666.20977.peg.2553	Ribosomal-protein-S18p-alanine acetyltransferase;Ontology_term=KEGG_ENZYME:2.3.1.-	BA1124:5863-7313	429	36.3011	38.2345	38.7985	32.9887	31.1707	41.0927	41.879	45.5739	56.3966	38.7387
fig|6666666.20977.peg.2554	YgjD/Kae1/Qri7 family2C required for threonylcarbamoyladenosine (t(6)A) formation in tRNA	BA1124:5863-7313	1029	86.1545	108.871	122.101	71.8248	65.9254	84.5261	95.9874	130.895	135.763	67.624
fig|6666666.20977.peg.2555	ABC transporter ATP-binding protein uup	BA1124:7581-9504	1923	224.978	292.711	138.606	151.656	80.1367	256.18	252.066	203.611	263.945	118.564
fig|6666666.20977.peg.2556	Molybdenum cofactor biosynthesis protein MoaC	BA1124:9642-10134	492	35.3413	80.6712	53.8717	76.3732	47.2586	39.4822	102.201	78.8042	72.7389	67.2089
fig|6666666.20977.peg.2557	Redox-sensitive transcriptional regulator (AT-rich DNA-binding protein)	BA1124:10149-10803	654	97.8784	150.178	96.5279	95.1331	68.8574	108.756	145.853	107.785	146.036	82.1247
fig|6666666.20977.peg.2558	Twin-arginine translocation protein TatA	BA1124:10830-11010	180	1520.84	2344.98	1599.44	767.51	518.347	1412.03	2271.05	2375.57	1308.71	641.213
fig|6666666.20977.peg.2559	Twin-arginine translocation protein TatC	BA1124:11025-11781	756	1621	3559.24	2734.68	1204.56	1175.36	1533.46	3757.28	2899.38	1904.06	946.557
fig|6666666.20977.peg.256	Small acid-soluble spore protein2C alpha/beta family2C SASP_6	BA1108:241179-241374	195	32.9838	16.5985	33.6419	132.041	181.191	34.8971	16.8447	41.5303	46.1052	157.174
fig|6666666.20977.peg.2560	Phosphohydrolase (MutT/nudix family protein)	BA1124:11820-12447	627	23.0679	30.1969	37.4295	66.4239	82.9131	24.9782	25.4664	26.3494	64.6447	53.0342
fig|6666666.20977.peg.2561	unknown	BA1124:12505-13431	195	70.0905	120.339	84.1046	132.041	39.7736	65.432	126.336	107.979	124.484	76.0521
fig|6666666.20977.peg.2562	CAAX amino terminal protease family protein	BA1124:12505-13431	735	86.5182	152.397	90.25	128.768	72.8857	87.5369	171.377	100.601	172.313	105.697
fig|6666666.20977.peg.2563	Heat shock protein 60 family co-chaperone GroES	BA1124:13660-13945	285	1675.45	384.41	319.065	57.2742	58.2834	1755.54	638.671	1201.47	52.963	53.7827
fig|6666666.20977.peg.2564	Heat shock protein 60 family chaperone GroEL	BA1124:14001-15636	1635	2016.08	810.236	684.76	114.623	110.602	2266.28	1088.33	2068.32	261.504	95.3797
fig|6666666.20977.peg.2565	Transcriptional regulator2C MarR family	BA1124:16012-16465	453	1.7195	1.32666	6.16951	3.21921	2.45276	2.3734	0.43413	0.980764	1.46859	5.44099
fig|6666666.20977.peg.2566	negative regulation of sporulation2C septation and degradative enzyme genes (aprE2C nprE2C phoA2C sacB)	BA1124:16486-17005	519	3.11337	3.21673	6.3028	11.1992	11.4723	6.50465	2.44791	3.17697	6.69024	5.26787
fig|6666666.20977.peg.2567	Protease synthase and sporulation protein PAI 2	BA1124:17025-17637	612	20.3446	13.5062	27.4727	37.7477	38.8495	20.434	8.78332	18.7915	35.4555	34.5059
fig|6666666.20977.peg.2568	D-alanyl-D-alanine carboxypeptidase;Ontology_term=KEGG_ENZYME:3.4.16.4	BA1124:17672-18551	879	48.7357	58.1704	79.1177	75.5135	57.3329	58.0091	55.4878	57.6964	96.5708	65.622
fig|6666666.20977.peg.2569	hypothetical protein	BA1124:18756-19182	426	296.346	581.836	426.464	399.574	267.608	304.296	488.433	514.827	439.863	295.553
fig|6666666.20977.peg.257	FIG01228638: hypothetical protein	BA1108:241498-242215	717	79.3915	115.711	126.947	175.872	129.371	77.4024	106.668	96.8438	175.888	157.581
fig|6666666.20977.peg.2570	hypothetical protein	BA1124:19227-19578	351	35.6934	98.4303	61.3252	23.2786	14.7883	36.2108	112.759	75.3932	32.9019	18.9864
fig|6666666.20977.peg.2571	FIG01244518: hypothetical protein	BA1124:19716-20184	468	203.706	855.553	778.211	244.944	123.273	163.827	1151.93	1136.84	574.687	204.86
fig|6666666.20977.peg.2572	FIG01248074: hypothetical protein	BA1124:20308-20983	675	2026.73	105865	56588	1300.98	827.188	1417.49	122479	129827	9971.24	1607.24
fig|6666666.20977.peg.2573	YdjM	BA1124:21192-21561	369	4.97021	13.9364	11.4089	63.8966	46.5693	6.15226	13.7799	4.89475	141.042	104.044
fig|6666666.20977.peg.2574	YdjN	BA1124:21634-22684	1050	4.70804	14.6175	12.1746	40.1182	51.5009	5.82802	14.9983	7.53404	97.5258	64.9654
fig|6666666.20977.peg.2575	gamma-carboxymuconolactone decarboxylase( EC:4.1.1.44 );Ontology_term=KEGG_ENZYME:4.1.1.44	BA1124:22898-23273	375	62.0254	32.5685	33.9482	28.6881	60.8973	76.223	48.5756	22.3947	28.1622	69.0328
fig|6666666.20977.peg.2576	Spore coat protein A	BA1124:23541-25071	1530	6.32524	39.3937	63.0926	1026.56	1982.89	4.91405	29.9676	42.5208	46.0799	2041.26
fig|6666666.20977.peg.2577	gamma-aminobutyrate (GABA) permease	BA1124:25169-26558	1389	33.7699	819.698	672.057	142.818	96.6587	30.3373	433.823	248.673	193.462	104.471
fig|6666666.20977.peg.2578	Cobalt-zinc-cadmium resistance protein	BA1124:27040-27940	900	13.0067	29.8544	41.2378	32.4199	22.789	14.0801	23.8874	39.5633	45.0266	25.9426
fig|6666666.20977.peg.2579	FIG022979: MoxR-like ATPases	BA1124:28042-29005	963	54.8605	29.6529	40.9935	43.1212	28.6908	60.9268	31.8132	37.4577	66.1587	34.5526
fig|6666666.20977.peg.258	heat shock protein HtpX	BA1108:242493-244883	900	637.818	465.457	514.42	936.552	525.082	625.299	329.152	365.534	845.54	660.187
fig|6666666.20977.peg.2580	FIG00484662: hypothetical protein	BA1124:29049-30192	1143	95.3849	48.5338	65.1732	62.2298	49.6113	101.538	50.7525	62.4477	109.723	58.864
fig|6666666.20977.peg.2581	FIG001454: Transglutaminase-like enzymes2C putative cysteine proteases	BA1124:30203-32402	2199	136.286	72.2543	105.344	171.5	157.6	140.043	71.0492	85.9379	169.911	140.286
fig|6666666.20977.peg.2582	GMP synthase [glutamine-hydrolyzing]2C amidotransferase subunit / GMP synthase [glutamine-hydrolyzing]2C ATP pyrophosphatase subunit;Ontology_term=KEGG_ENZYME:6.3.5.2,KEGG_ENZYME:6.3.5.2	BA1124:32586-34128	1542	628.836	712.129	781.796	368.808	293.828	642.658	781.093	722.558	567.749	307.288
fig|6666666.20977.peg.2583	Ribonuclease HI-related protein	BA1124:34396-35302	906	42.7282	11.2717	12.3101	12.9799	14.8204	47.7995	14.7042	8.07327	12.2613	22.2298
fig|6666666.20977.peg.2584	hypothetical protein	BA1124:35302-36394	1092	300.637	396.986	279.992	528.833	208.487	307.368	392.947	238.022	391.739	326.801
fig|6666666.20977.peg.2585	hypothetical protein	BA1124:36834-37005	171	33.8116	94.8744	35.0332	65.05	43.8869	52.3881	61.2612	64.5912	55.5042	103.197
fig|6666666.20977.peg.2586	hypothetical protein	BA1124:37137-37719	582	230.626	1092.13	670.497	732.555	317.858	226.643	1054.72	574.069	544.602	427.35
fig|6666666.20977.peg.2587	hypothetical protein	BA1124:37822-38414	123	0	0	0	0	0	0	0	0	0	0
fig|6666666.20977.peg.2588	tRNA proofreading protein STM4549	BA1124:37822-38414	486	14.9514	22.9286	17.4822	13.8581	14.0158	14.4063	15.1074	13.1656	20.0713	13.12
fig|6666666.20977.peg.2589	Transcriptional regulator of rhamnose utilization2C AraC family	BA1124:38502-39561	1059	5.99114	10.0168	8.43451	12.3564	7.80693	8.13497	7.69232	5.1271	7.0996	12.4182
fig|6666666.20977.peg.259	hypothetical protein	BA1108:242493-244883	168	0	0	0	0	0	0	0	0	0	0
fig|6666666.20977.peg.2590	2-isopropylmalate synthase;Ontology_term=KEGG_ENZYME:2.3.3.13	BA1124:39561-41226	1665	5.11966	6.27347	4.87988	7.68782	6.25739	6.57015	5.5127	6.92293	6.42986	7.76282
fig|6666666.20977.peg.2591	Transcriptional regulator2C AraC family	BA1124:41965-42838	873	17.2308	25.3709	27.7686	10.8817	9.12052	16.1279	25.1599	26.736	13.6144	12.5046
fig|6666666.20977.peg.2592	Ribosomal-protein-S5p-alanine acetyltransferase	BA1124:42851-43424	573	32.8086	57.7718	70.9295	22.623	24.2461	33.0223	48.8743	75.6027	30.5199	25.0188
fig|6666666.20977.peg.2593	hypothetical protein	BA1124:43543-44152	609	93.1489	35.6987	47.8851	40.051	39.433	92.8965	36.4844	36.2642	55.2651	42.7373
fig|6666666.20977.peg.2594	hypothetical protein	BA1124:44449-45178	729	138.665	61.7077	71.0605	59.8015	53.3626	139.835	63.9421	60.6151	90.8583	58.9968
fig|6666666.20977.peg.2595	hypothetical protein	BA1124:45273-45585	312	191.385	89.5421	93.5486	110.595	102.987	162.085	104.422	73.6125	116.362	93.2228
fig|6666666.20977.peg.2596	hypothetical protein	BA1124:45689-46142	453	128.962	58.3733	61.6951	69.7495	62.7907	111.55	68.1584	39.721	74.8981	62.5713
fig|6666666.20977.peg.2597	GCN5-related N-acetyltransferase	BA1124:46161-46734	573	123.479	45.7231	54.263	78.9952	56.3466	126.475	71.8029	41.9251	86.8121	67.475
fig|6666666.20977.peg.2598	hypothetical protein	BA1124:46867-47437	570	106.699	101.168	92.5748	153.987	107.018	78.5301	70.8347	68.9015	124.734	151.642
fig|6666666.20977.peg.2599	FIG01242945: hypothetical protein	BA1124:47481-47655	174	136.682	30.9243	62.7936	155.846	63.3826	204.713	149.066	80.4313	133.43	102.086
fig|6666666.20977.peg.26	Dehydrosqualene desaturase (Diapophytoene desaturase) (42C4'-diapophytoene desaturase);Ontology_term=KEGG_ENZYME:1.14.99.-	BA1108:26031-29853	1476	96.3983	220.93	374.108	32.4627	57.7646	100.164	184.916	214.01	41.6578	38.1111
fig|6666666.20977.peg.260	Potassium uptake protein2C integral membrane component2C KtrD	BA1108:242493-244883	1347	67.8678	159.509	135.306	125.918	83.5201	74.8922	141	110.015	165.878	111.941
fig|6666666.20977.peg.2600	RNA polymerase sigma factor SigV	BA1124:47834-49797	546	11.2116	1.32566	2.08279	0.797141	4.03216	14.5344	1.94357	0.73691	1.09292	2.84786
fig|6666666.20977.peg.2601	FIG01236409: hypothetical protein	BA1124:47834-49797	1449	27.8392	15.0601	13.4508	12.1913	8.06363	35.9768	11.9667	9.71266	18.2937	7.78406
fig|6666666.20977.peg.2602	FIG01232049: hypothetical protein	BA1124:49815-50997	1182	8.99164	7.45005	10.4123	6.78851	8.32788	8.82472	6.39321	9.68769	8.21276	7.31495
fig|6666666.20977.peg.2603	LysR family transcriptional regulator STM2281	BA1124:51097-51976	879	30.8157	28.6485	28.3957	42.3208	20.0088	26.7734	25.6228	28.8482	40.8715	30.1391
fig|6666666.20977.peg.2604	Xanthine/uracil/thiamine/ascorbate permease family protein	BA1124:52349-53675	1326	137.511	12.3951	114.852	372.84	116.178	249.898	29.5034	58.5161	207.943	131.745
fig|6666666.20977.peg.2605	hypothetical protein	BA1124:53881-54043	162	0	0	16.9014	0	0	0	0	0	0	0
fig|6666666.20977.peg.2606	hypothetical protein	BA1124:54061-54244	183	22.7611	0	0	7.29761	6.01426	0	5.84679	5.59855	0	0
fig|6666666.20977.peg.2607	hypothetical protein	BA1124:54250-54370	120	0	0	0	0	0	0	0	0	0	0
fig|6666666.20977.peg.2608	unknown	BA1124:54461-55259	798	140.396	39.6758	40.7348	37.3406	37.8509	200.994	45.484	38.5245	18.5005	18.1237
fig|6666666.20977.peg.2609	FIG01225759: hypothetical protein	BA1124:55553-56305	555	14.0679	214.202	112.989	31.1111	19.3215	19.0311	237.437	246.101	29.5066	23.8285
fig|6666666.20977.peg.261	YDFR protein	BA1108:244981-245845	528	1.34782	2.08984	3.50719	291.521	391.972	0.372767	3.40666	3.87083	16.8648	381.955
fig|6666666.20977.peg.2610	unknown	BA1124:55553-56305	201	25.0965	367.319	267.4	59.6634	34.7911	15.2362	467.639	335.6	56.3342	30.9062
fig|6666666.20977.peg.2611	Phosphoribosylaminoimidazole carboxylase catalytic subunit;Ontology_term=KEGG_ENZYME:4.1.1.21	BA1124:56655-59571	489	62.2599	39.9377	48.4677	88.9543	29.4963	62.1037	63.6799	86.0704	58.7606	34.1686
fig|6666666.20977.peg.2612	Phosphoribosylaminoimidazole carboxylase ATPase subunit;Ontology_term=KEGG_ENZYME:4.1.1.21	BA1124:56655-59571	1143	223.213	71.4031	119.353	236.744	59.1143	230.621	124.91	194.439	162.931	70.2019
fig|6666666.20977.peg.2613	Adenylosuccinate lyase;Ontology_term=KEGG_ENZYME:4.3.2.2	BA1124:56655-59571	1296	415.142	91.0622	186.747	356.331	96.6186	433.739	150.631	281.753	260.393	83.9286
fig|6666666.20977.peg.2614	Phosphoribosylaminoimidazole-succinocarboxamide synthase;Ontology_term=KEGG_ENZYME:6.3.2.6	BA1124:59643-64914	723	332.815	73.6032	185.922	412.305	105.426	462.644	128.204	276.864	315.043	105.548
fig|6666666.20977.peg.2615	Phosphoribosylformylglycinamidine synthase2C PurS subunit;Ontology_term=KEGG_ENZYME:6.3.5.3	BA1124:59643-64914	255	210.484	46.6855	116.244	242.482	48.5358	279.089	71.2816	166.777	190.198	57.9544
fig|6666666.20977.peg.2616	Phosphoribosylformylglycinamidine synthase2C glutamine amidotransferase subunit;Ontology_term=KEGG_ENZYME:6.3.5.3	BA1124:59643-64914	684	158.279	34.7887	119.664	233.643	65.0403	238.612	70.5884	160.145	185.616	52.396
fig|6666666.20977.peg.2617	Phosphoribosylformylglycinamidine synthase2C synthetase subunit;Ontology_term=KEGG_ENZYME:6.3.5.3	BA1124:59643-64914	2232	233.309	38.2084	118.642	280.828	70.4436	307.925	79.4474	194.277	205.609	52.9941
fig|6666666.20977.peg.2618	Amidophosphoribosyltransferase;Ontology_term=KEGG_ENZYME:2.4.2.14	BA1124:59643-64914	1431	706.377	61.2995	184.752	412.4	99.1224	759.405	121.388	324.881	321.31	78.3601
fig|6666666.20977.peg.2619	Phosphoribosylformylglycinamidine cyclo-ligase;Ontology_term=KEGG_ENZYME:6.3.3.1	BA1124:65010-66617	1041	251.322	9.3729	27.4172	40.708	20.4714	241.292	20.2527	29.8139	40.7148	16.8448
fig|6666666.20977.peg.262	FIG01233072: hypothetical protein	BA1108:244981-245845	165	0	21.8981	0	219.067	439.048	0	0	0	0	416.342
fig|6666666.20977.peg.2620	Phosphoribosylglycinamide formyltransferase;Ontology_term=KEGG_ENZYME:2.1.2.2	BA1124:65010-66617	570	186.047	10.2724	18.7493	33.638	16.5172	202.98	11.8565	24.2367	28.0223	15.2788
fig|6666666.20977.peg.2621	IMP cyclohydrolase / Phosphoribosylaminoimidazolecarboxamide formyltransferase;Ontology_term=KEGG_ENZYME:3.5.4.10,KEGG_ENZYME:2.1.2.3	BA1124:66632-68171	1539	451.538	14.5174	38.6708	36.4839	25.6626	434.265	32.912	54.5402	44.5053	19.9362
fig|6666666.20977.peg.2622	Phosphoribosylamine--glycine ligase;Ontology_term=KEGG_ENZYME:6.3.4.13	BA1124:68183-69458	1275	1237.28	34.6604	80.1957	54.0363	44.8701	1049.42	64.571	109.574	77.5594	34.9789
fig|6666666.20977.peg.2623	FIG01228206: hypothetical protein	BA1124:69578-69773	195	24.7378	37.3465	39.2488	100.351	30.935	13.0864	33.6895	29.0712	110.652	86.1924
fig|6666666.20977.peg.2624	Beta-lysine acetyltransferase;Ontology_term=KEGG_ENZYME:2.3.1.-	BA1124:69788-72287	846	193.544	372.415	456.749	381.376	304.06	167.609	404.267	419.15	611.042	380.864
fig|6666666.20977.peg.2625	Regulator of polyketide synthase expression	BA1124:69788-72287	1659	72.0454	174.958	176.697	256.392	243.024	67.4631	143.35	178.869	226.318	299.016
fig|6666666.20977.peg.2626	Adenosylmethionine-8-amino-7-oxononanoate aminotransferase;Ontology_term=KEGG_ENZYME:2.6.1.62	BA1124:72478-73843	1365	0.691065	111.001	182.587	58.4597	144.171	0.109756	81.5935	151.212	72.3276	139.036
fig|6666666.20977.peg.2627	Acetyl-CoA:acetoacetyl-CoA transferase2C alpha subunit;Ontology_term=KEGG_ENZYME:2.8.3.8	BA1124:73855-75183	687	0.924174	183.012	207.038	59.9258	105.73	0	124.203	174.465	93.1748	80.3384
fig|6666666.20977.peg.2628	Acetyl-CoA:acetoacetyl-CoA transferase2C beta subunit;Ontology_term=KEGG_ENZYME:2.8.3.8	BA1124:73855-75183	666	0.482101	223.895	249.53	73.0127	132.393	1.60319	164.946	217.309	103.248	80.4148
fig|6666666.20977.peg.2629	Acetylornithine deacetylase;Ontology_term=KEGG_ENZYME:3.5.1.16	BA1124:75197-76463	1266	1.72372	369.529	496.453	221.008	306.402	2.27524	268.071	431.195	263.938	282.42
fig|6666666.20977.peg.263	unknown	BA1108:244981-245845	183	5.69027	0	0	248.119	372.884	5.95872	0	11.1971	12.611	481.282
fig|6666666.20977.peg.2630	hypothetical protein	BA1124:76658-76880	222	2.38851	47.808	61.0505	1441.85	1654.04	0	31.4612	19.9952	70.3273	1450.32
fig|6666666.20977.peg.2631	Adenine deaminase;Ontology_term=KEGG_ENZYME:3.5.4.2	BA1124:77005-78748	1743	908.442	665.17	439.514	237.58	305.115	864.633	790.962	454.317	247.901	302.515
fig|6666666.20977.peg.2632	His repressor	BA1124:79279-79594	315	4099.08	1461	1797.59	4078.33	2251.76	3544.59	1620.52	1056.36	4554.27	2848.68
fig|6666666.20977.peg.2633	hypothetical protein	BA1124:79658-80189	531	188.413	507.352	444.597	131.4	84.0715	153.381	491.774	383.464	156.176	103.903
fig|6666666.20977.peg.2634	Ferredoxin-dependent glutamate synthase;Ontology_term=KEGG_ENZYME:1.4.7.1	BA1124:80282-81863	1581	156.294	967.317	636.335	50.6554	43.1565	143.267	902.131	905.903	65.6049	45.5177
fig|6666666.20977.peg.2635	conserved hypothetical protein	BA1124:82002-82233	231	368.327	2598.02	1962.54	163.513	107.125	263.23	1934.12	3306.84	260.748	181.979
fig|6666666.20977.peg.2636	FIG01246672: hypothetical protein	BA1124:82253-82628	375	17.4635	73.1256	41.0536	45.2969	17.7902	15.2446	81.9714	64.4697	59.072	30.3441
fig|6666666.20977.peg.2637	hypothetical protein	BA1124:82822-83602	114	0	662.748	862.802	0	547.686	0	0	0	0	0
fig|6666666.20977.peg.2638	(S)-3-O-geranylgeranylglyceryl phosphate synthase	BA1124:82822-83602	693	14.1568	38.2201	39.0831	27.4843	23.309	16.9624	44.3846	40.998	40.4631	24.7227
fig|6666666.20977.peg.2639	ATP-dependent DNA helicase UvrD/PcrA	BA1124:83659-85882	2223	63.3639	198.908	158.666	60.9226	67.6545	61.8434	178.528	214.884	123.598	46.6289
fig|6666666.20977.peg.264	membrane protein	BA1108:245879-246899	1020	5.29439	133.026	83.9592	43.1108	44.2066	2.94054	110.572	61.5919	54.8574	45.2082
fig|6666666.20977.peg.2640	DNA ligase;Ontology_term=KEGG_ENZYME:6.5.1.2	BA1124:85926-87933	2007	86.5426	184.896	194.568	86.2462	102.777	90.3719	185.668	275.326	124.808	71.7248
fig|6666666.20977.peg.2641	Putative pheromone cAM373 precursor lipoprotein CamS	BA1124:87948-89136	1188	221.826	505.303	469.05	239.192	234.332	231.691	522.889	603.329	339.849	164.426
fig|6666666.20977.peg.2642	Homoserine kinase;Ontology_term=KEGG_ENZYME:2.7.1.39	BA1124:89300-90308	1008	1167.96	603.399	611.636	1472.6	1040.07	1234.84	623.332	538.381	2115.85	1098.69
fig|6666666.20977.peg.2643	Peptide transport system permease protein sapB (TC 3.A.1.5.5)	BA1124:90352-91172	693	20.3218	31.8106	34.9379	81.3194	97.9502	17.9751	33.7508	24.0698	61.7321	92.2013
fig|6666666.20977.peg.2644	hypothetical protein	BA1124:90352-91172	129	0	0	0	0	99.8837	0	113.926	0	105.937	0
fig|6666666.20977.peg.2645	Pantothenate:Na+ symporter (TC 2.A.21.1.1)	BA1124:91213-92695	1482	23.09	554.449	588.96	128.029	137.025	18.3821	572.966	455.726	83.9497	143.351
fig|6666666.20977.peg.2646	Aspartyl-tRNA(Asn) amidotransferase subunit C @ Glutamyl-tRNA(Gln) amidotransferase subunit C;Ontology_term=KEGG_ENZYME:6.3.5.6,KEGG_ENZYME:6.3.5.7	BA1124:93118-93409	291	421.121	160.336	205.25	356.154	260.275	458.988	135.073	146.148	283.503	375.676
fig|6666666.20977.peg.2647	Aspartyl-tRNA(Asn) amidotransferase subunit A @ Glutamyl-tRNA(Gln) amidotransferase subunit A;Ontology_term=KEGG_ENZYME:6.3.5.6,KEGG_ENZYME:6.3.5.7	BA1124:93423-94881	1458	590.48	201.31	342.757	510.001	483.892	643.331	244.796	223.65	471.45	483.085
fig|6666666.20977.peg.2648	Aspartyl-tRNA(Asn) amidotransferase subunit B @ Glutamyl-tRNA(Gln) amidotransferase subunit B;Ontology_term=KEGG_ENZYME:6.3.5.6,KEGG_ENZYME:6.3.5.7	BA1124:94894-96325	1431	620.161	183.115	358.515	475.046	469.674	664.272	236.706	252.965	539.546	454.129
fig|6666666.20977.peg.2649	TetR family transcriptional regulator probably coupled to RND multidrug efflux transporter	BA1124:96507-97353	846	588.367	61.5804	81.0178	141.573	94.6906	396.877	53.7835	67.064	72.0399	116.188
fig|6666666.20977.peg.265	Two-component sensor histidine kinase	BA1108:247192-249388	2196	44.0848	108.329	133.186	77.9992	100.1	42.7919	110.058	99.547	244.594	95.4709
fig|6666666.20977.peg.2650	Swarming motility protein SwrC	BA1124:97484-100691	3207	750.875	112.33	187.673	282.043	174.509	673.389	103.683	171.916	226.605	206.529
fig|6666666.20977.peg.2651	Inosine-uridine preferring nucleoside hydrolase;Ontology_term=KEGG_ENZYME:3.2.2.1	BA1124:100721-101675	954	161.659	382.679	374.04	188.358	114.356	157.864	289.187	659.969	262.574	142.129
fig|6666666.20977.peg.2652	Transcription regulator [contains diacylglycerol kinase catalytic domain]	BA1124:101856-102765	909	306.214	336.1	368.398	851.934	480.24	314.323	310.772	255.423	737.56	647.761
fig|6666666.20977.peg.2653	RNA methyltransferase2C TrmA family	BA1124:102823-104203	1380	52.3513	67.3638	132.956	264.769	186.687	60.6957	64.1625	87.7295	225.099	187.435
fig|6666666.20977.peg.2654	hypothetical protein	BA1124:104870-107267	2397	69.0954	20.315	31.2236	59.5826	39.8037	76.5378	22.6386	22.1121	50.2176	46.4196
fig|6666666.20977.peg.2655	Superfamily II DNA and RNA helicase	BA1124:107275-110635	3360	145.079	35.2973	63.6983	96.8646	81.0248	142.918	42.6497	59.5697	92.2438	64.8894
fig|6666666.20977.peg.2656	FIG00519620: hypothetical protein	BA1124:110690-112391	1701	163.255	52.8726	98.2579	110.395	112.272	156.093	58.7368	72.3764	120.753	78.747
fig|6666666.20977.peg.2657	putative modification methylase (Cytosine-specific methyltransferase)( EC:2.1.1.37 );Ontology_term=KEGG_ENZYME:2.1.1.37	BA1124:113043-114381	1338	102.038	67.2582	54.023	99.2972	123.811	100.295	70.3819	50.8224	83.2986	82.3129
fig|6666666.20977.peg.2658	tRNA dihydrouridine synthase B;Ontology_term=KEGG_ENZYME:1.-.-.-	BA1124:114922-115897	975	129.704	128.055	147.773	122.661	86.9759	120.671	98.9235	133.862	253.109	80.6633
fig|6666666.20977.peg.2659	FIG01241323: hypothetical protein	BA1124:116002-116857	855	35.729	28.5743	41.5366	48.1333	34.6633	28.4937	31.102	28.4495	56.8999	40.9447
fig|6666666.20977.peg.266	Methylated-DNA--protein-cysteine methyltransferase;Ontology_term=KEGG_ENZYME:2.1.1.63	BA1108:249389-249881	492	99.6323	143.114	213.528	178.985	195.479	99.3288	157.671	135.647	410.761	237.376
fig|6666666.20977.peg.2660	FIG01250323: hypothetical protein	BA1124:116911-117283	372	111.309	81.0994	87.4191	56.7506	70.8651	134.608	77.0789	75.7664	81.6252	81.6479
fig|6666666.20977.peg.2661	Rrf2 family transcriptional regulator	BA1124:117464-117902	438	20.4727	27.5783	58.2138	53.4128	45.6578	19.0807	23.885	24.3474	89.1352	68.4734
fig|6666666.20977.peg.2662	Thioredoxin reductase;Ontology_term=KEGG_ENZYME:1.8.1.9	BA1124:117967-118882	915	3.663	10.3037	15.0435	12.2283	15.3714	3.18305	8.71453	11.3141	15.545	17.8922
fig|6666666.20977.peg.2663	FIG01251323: hypothetical protein	BA1124:118892-119093	201	100.386	57.6186	175.026	197.348	100.508	140.935	58.4549	186.039	156.931	105.964
fig|6666666.20977.peg.2664	FIG01243224: hypothetical protein	BA1124:119191-119854	663	73.9781	419.297	446.182	158.082	79.2596	59.9544	297.076	540.837	399.036	120.132
fig|6666666.20977.peg.2665	6-phospho-beta-glucosidase;Ontology_term=KEGG_ENZYME:3.2.1.86	BA1124:119888-121217	1329	57.7319	766.605	571.308	1050.63	120.679	66.4429	608.971	779.463	515.148	182.582
fig|6666666.20977.peg.2666	Phosphosugar-binding transcriptional regulator2C RpiR family	BA1124:121421-122153	732	95.4761	77.2713	97.8944	90.5265	60.1338	83.0697	70.8996	81.4536	106.989	80.0396
fig|6666666.20977.peg.2667	membrane protein2C putative	BA1124:122166-123369	1203	46.6649	43.3088	67.9836	100.86	64.9948	40.0411	48.1247	57.2096	104.309	85.3972
fig|6666666.20977.peg.2668	FIG01237590: hypothetical protein	BA1124:123515-123995	480	50.838	51.1929	62.6849	57.0448	37.9693	44.9439	46.2277	60.8464	110.838	38.6536
fig|6666666.20977.peg.2669	FIG01246258: hypothetical protein	BA1124:124027-124936	909	45.7635	29.3208	51.3222	46.7331	37.4525	37.7972	26.196	37.2103	45.7444	40.1776
fig|6666666.20977.peg.267	FIG01233590: hypothetical protein	BA1108:249970-250105	135	248.124	197.25	533.648	941.168	417.337	59.0082	66.4127	204.52	696.961	598.845
fig|6666666.20977.peg.2670	probable MFS transporter	BA1124:125039-126239	1200	114.482	116.028	48.9149	34.4759	31.6691	70.6283	47.3358	39.0107	37.3445	38.4242
fig|6666666.20977.peg.2671	FIG01237605: hypothetical protein	BA1124:126302-127382	1080	366.803	272.333	321.566	232.001	205.43	317.817	322.923	225.687	272.913	212.843
fig|6666666.20977.peg.2672	hypothetical protein	BA1124:127385-127505	120	1655.3	301.149	0	342.843	0	245.123	0	623.323	270.148	0
fig|6666666.20977.peg.2673	hypothetical protein	BA1124:127582-127732	150	60761.9	7923.94	10305.9	2262.49	3709.34	58901.6	6999.83	9849.52	3705.51	4479.2
fig|6666666.20977.peg.2674	Glucose-1-phosphate cytidylyltransferase;Ontology_term=KEGG_ENZYME:2.7.7.33	BA1124:128086-128851	765	0.400354	0	4.66822	28.7909	271.354	0.222079	0.202735	0.92956	0.909247	176.356
fig|6666666.20977.peg.2675	UDP-glucose 4-epimerase;Ontology_term=KEGG_ENZYME:5.1.3.2	BA1124:128855-129827	972	0.147782	1.54306	9.17544	80.8658	560.176	0.492389	1.19817	2.41167	2.68326	351.615
fig|6666666.20977.peg.2676	FIG01230895: hypothetical protein	BA1124:129839-131938	912	2.55863	7.67582	30.0042	200.817	1295.92	1.59803	6.31961	9.8701	9.80095	907.041
fig|6666666.20977.peg.2677	FIG01233663: hypothetical protein	BA1124:129839-131938	1191	5.09229	14.7681	40.6784	330.664	1909.58	5.14486	9.85649	21.3681	19.4297	1370.4
fig|6666666.20977.peg.2678	FIG01226311: hypothetical protein	BA1124:131938-132868	930	7.02319	17.2662	64.8187	491.465	2638.12	4.50594	12.4942	28.5436	27.8091	2125.39
fig|6666666.20977.peg.2679	fosmidomycin resistance protein	BA1124:132902-134141	1239	203.177	281.693	233.243	226.394	175.022	201.267	268.854	137.165	276.448	204.276
fig|6666666.20977.peg.268	Methylthioribose-1-phosphate isomerase;Ontology_term=KEGG_ENZYME:5.3.1.23	BA1108:250129-251191	1062	61.9629	277.443	284.077	119.858	132.115	62.058	346.054	306.589	191.487	161.736
fig|6666666.20977.peg.2680	Cell division protein FtsI [Peptidoglycan synthetase];Ontology_term=KEGG_ENZYME:2.4.1.129	BA1124:134285-136325	2040	46.6528	29.2156	33.2572	39.6774	50.8397	50.3658	34.4464	31.1334	54.4529	40.6621
fig|6666666.20977.peg.2681	Sodium/sulphate symporter	BA1124:136574-137987	1413	9.67743	35.9633	55.7477	40.8123	51.6486	8.64997	57.5386	57.0792	67.7844	42.9673
fig|6666666.20977.peg.2682	protein	BA1124:138396-139102	246	30.2246	97.4763	87.487	409.966	473.134	21.8241	113.579	86.2383	170.13	485.816
fig|6666666.20977.peg.2683	FIG01249380: hypothetical protein	BA1124:138396-139102	480	34.0224	147.532	194.17	450.508	487.794	41.4867	191.628	168.67	226.572	409.827
fig|6666666.20977.peg.2684	FIG01246579: hypothetical protein	BA1124:139167-139425	258	36.3037	139.686	185.712	2398.21	2700.83	33.1271	175.746	150.439	442.024	3165
fig|6666666.20977.peg.2685	FIG01232185: hypothetical protein	BA1124:139431-139665	234	85.0982	322.719	331.564	3020.37	3259.66	64.0714	326.163	297.666	777.872	3774.55
fig|6666666.20977.peg.2686	Amino acid permease	BA1124:139700-141092	1392	6.75656	6.87209	10.0969	51.664	61.2066	10.4094	11.6483	11.409	21.783	93.1001
fig|6666666.20977.peg.2687	Glycosyl transferase2C group 2 family protein	BA1124:141270-142344	1074	1.4399	4.10405	7.44609	357.8	439.2	1.4543	4.11338	3.81957	43.8114	423.517
fig|6666666.20977.peg.2688	COG0488: ATPase components of ABC transporters with duplicated ATPase domains	BA1124:142477-144370	1893	45.4702	60.2087	48.3643	41.5734	32.9457	46.6338	62.6826	65.5032	73.1421	33.2188
fig|6666666.20977.peg.2689	GTP cyclohydrolase I type 2;Ontology_term=KEGG_ENZYME:3.5.4.16	BA1124:144398-145295	897	17.9592	13.6265	16.6914	15.9749	16.5066	16.8579	12.4072	22.2395	16.4926	22.9246
fig|6666666.20977.peg.269	5-methylthioribose kinase;Ontology_term=KEGG_ENZYME:2.7.1.100	BA1108:251197-252487	1290	59.4462	173.067	189.939	152.741	156.685	51.4346	204.135	160.492	203.466	155.957
fig|6666666.20977.peg.2690	HTH-type transcriptional regulator yfmP	BA1124:145438-145864	426	14.7935	3.91809	12.4697	13.1203	15.7737	10.0028	1.92676	5.42494	9.78682	7.84119
fig|6666666.20977.peg.2691	major facilitator family transporter	BA1124:145921-147112	1191	13.4251	8.59457	12.5624	18.6088	12.1146	9.90385	10.0912	8.38496	14.9661	16.8674
fig|6666666.20977.peg.2692	ABC transporter ATP-binding protein	BA1124:147158-148712	1554	52.3564	83.0352	73.417	74.4829	78.9905	62.8625	81.7706	89.6477	122.692	94.7819
fig|6666666.20977.peg.2693	ATP-dependent RNA helicase YfmL	BA1124:148864-150007	1143	98.9087	167.327	144.323	322.723	169.237	99.9177	152.627	125.037	356.049	209.363
fig|6666666.20977.peg.2694	Putative oxidoreductase YncB	BA1124:150044-151049	1005	326.568	903.998	470.036	180.161	103.389	310.107	769.524	809.322	362.674	125.76
fig|6666666.20977.peg.2695	FIG01227429: hypothetical protein	BA1124:151170-151548	378	188.597	262.153	181.124	148.672	147.613	184.766	150.109	71.5578	394.364	216.713
fig|6666666.20977.peg.2696	FIG01226121: hypothetical protein	BA1124:151770-152118	348	1393.69	5359.52	3330.01	20.187	22.1733	1143.75	5121.68	4695.79	86.1117	20.1963
fig|6666666.20977.peg.2697	hypothetical protein	BA1124:153058-153178	120	827.65	9937.91	13571.4	685.687	0	490.246	9363.81	13089.8	1350.74	0
fig|6666666.20977.peg.2698	FIG01244488: hypothetical protein	BA1124:153258-153915	657	24.5609	6920.56	8720.28	821.183	264.412	16.0614	8743.89	11150.6	394.874	26.5783
fig|6666666.20977.peg.2699	32C4-dihydroxy-2-butanone 4-phosphate synthase / GTP cyclohydrolase II;Ontology_term=KEGG_ENZYME:3.5.4.25	BA1124:154432-155158	726	15.8734	2704.48	3227.68	344.832	152.35	11.6573	3593.9	4223	152.023	13.9414
fig|6666666.20977.peg.27	Phytoene synthase;Ontology_term=KEGG_ENZYME:2.5.1.32	BA1108:26031-29853	840	244.444	309.94	623.302	62.4227	111.847	257.141	255.007	290.676	79.5442	95.7387
fig|6666666.20977.peg.270	Glutamine-dependent 2-keto-4-methylthiobutyrate transaminase	BA1108:252797-253988	1191	86.4532	136.545	152.095	115.947	103.307	82.0605	138.343	134.024	206.375	126.357
fig|6666666.20977.peg.2700	serine/threonine kinase	BA1124:155190-155994	804	8.2563	1262.21	1327.09	136.054	54.7239	4.99747	1661.6	2204.27	86.0701	17.9501
fig|6666666.20977.peg.2701	WD-repeat protein	BA1124:155998-157756	1758	51.3642	7624.52	8486.76	750.537	281.991	38.0888	9065.41	10748.8	423.184	46.1137
fig|6666666.20977.peg.2702	Diaminohydroxyphosphoribosylaminopyrimidine deaminase / 5-amino-6-(5-phosphoribosylamino)uracil reductase;Ontology_term=KEGG_ENZYME:3.5.4.26,KEGG_ENZYME:1.1.1.193	BA1124:158037-159120	1083	8.16438	441.012	474.288	56.9248	23.8427	5.75932	668.793	560.469	31.7582	8.11458
fig|6666666.20977.peg.2703	Flagellin protein FlaA	BA1125:4339-5305	966	150.401	121.427	116.152	30.0505	31.1487	221.775	91.7555	149.438	29.2349	31.5686
fig|6666666.20977.peg.2704	Sulfate permease	BA1125:5642-6830	1188	12.5365	49.0491	33.15	23.4024	25.2358	14.9644	42.6031	37.9794	24.7546	20.9242
fig|6666666.20977.peg.2705	Bile acid sodium symporter	BA1125:6876-7857	981	21.9179	52.1835	44.9807	39.4334	28.3834	20.7729	41.9091	51.9554	49.9097	25.9405
fig|6666666.20977.peg.2706	alternate gene name: yzbB	BA1125:7895-9143	1248	46.778	2784.25	1594.26	682.375	730.243	37.0166	1534.44	2617.9	1608.64	551.643
fig|6666666.20977.peg.2707	Beta-hexosaminidase;Ontology_term=KEGG_ENZYME:3.2.1.52	BA1125:9154-11074	1920	26.2805	1630.65	952.669	525.903	554.337	24.1517	1004.27	1745.53	1143.93	389.265
fig|6666666.20977.peg.2708	Beta-lactamase class C and other penicillin binding proteins	BA1125:11087-12443	1356	36.0117	1279.05	798.534	528.089	440.053	33.1784	792.619	1341.1	1032.54	364.942
fig|6666666.20977.peg.2709	PTS system2C N-acetylmuramic acid-specific IIB component / PTS system2C N-acetylmuramic acid-specific IIC component;Ontology_term=KEGG_ENZYME:2.7.1.69,KEGG_ENZYME:2.7.1.69	BA1125:12455-14701	1380	31.8787	1294.3	811.458	607.39	465.82	24.9286	726.549	1285.94	1132.68	408.665
fig|6666666.20977.peg.271	22C3-diketo-5-methylthiopentyl-1-phosphate enolase	BA1108:254233-255451	1218	8.11585	23.9372	31.8962	13.5223	17.8945	6.8904	28.2291	31.0931	14.9594	13.5473
fig|6666666.20977.peg.2710	Sialic acid utilization regulator2C RpiR family	BA1125:12455-14701	870	49.7118	1737.62	998.336	845.128	601.446	44.6383	1084.34	1790.13	1374.89	575.319
fig|6666666.20977.peg.2711	N-acetylmuramic acid 6-phosphate etherase;Ontology_term=KEGG_ENZYME:4.2.-.-	BA1125:14713-15625	912	78.1983	3323.63	2621.74	834.359	501.796	75.1076	2885.15	6113.69	2218.28	639.808
fig|6666666.20977.peg.2712	Arginase;Ontology_term=KEGG_ENZYME:3.5.3.1	BA1125:16403-17315	912	104.104	449.87	185.819	13.2689	15.0667	87.0041	526.958	365.752	50.2752	35.1139
fig|6666666.20977.peg.2713	RNA polymerase sigma factor SigW	BA1125:17500-18064	564	1510.48	859.435	2133.54	806.789	656.985	778.944	720.64	2137.35	1711.61	900.696
fig|6666666.20977.peg.2714	FIG01231938: hypothetical protein	BA1125:18078-18705	627	1837.83	1316.96	2846.69	1059.2	959.208	938.716	1091.08	2750.94	2159.19	1058.02
fig|6666666.20977.peg.2715	Hypothetical protein YbbP2C contains nucleotide-binding domain of DisA bacterial checkpoint controller	BA1125:18909-21130	822	105.959	188.361	163.415	327.029	190.367	130.144	202.481	168.974	248.871	227.301
fig|6666666.20977.peg.2716	uncharacterized secreted protein2C YBBR Bacillus subtilis homolog	BA1125:18909-21130	1407	182.388	253.368	267.794	415.193	231.962	197.483	237.468	260.224	394.211	232.716
fig|6666666.20977.peg.2717	Phosphoglucosamine mutase;Ontology_term=KEGG_ENZYME:5.4.2.10	BA1125:21155-22502	1347	261.346	102.107	184.638	346.77	217.568	265.912	113.654	155.17	362.226	220.419
fig|6666666.20977.peg.2718	Glucosamine--fructose-6-phosphate aminotransferase [isomerizing];Ontology_term=KEGG_ENZYME:2.6.1.16	BA1125:23080-24883	1803	819.923	1247.69	1921.46	1190.15	1135.56	945.318	1342.02	1237.02	1678.57	907.907
fig|6666666.20977.peg.2719	hypothetical protein	BA1125:24999-25800	801	136.888	148.317	170.937	152.608	80.9658	132.234	125.098	127.072	123.737	96.1946
fig|6666666.20977.peg.272	2-hydroxy-3-keto-5-methylthiopentenyl-1-phosphate phosphatase	BA1108:255451-256743	696	10.2152	27.615	38.2651	21.6894	17.7059	9.81639	30.7968	25.5099	20.629	17.0612
fig|6666666.20977.peg.2720	FIG00630506: hypothetical protein	BA1125:26282-26687	405	414.876	582.007	449.206	471.424	231.122	369.876	507.051	435.832	535.957	221.349
fig|6666666.20977.peg.2721	hypothetical protein	BA1125:26847-27039	192	0	8.95514	0	0	0	0	0	4.4515	0	5.45991
fig|6666666.20977.peg.2722	ABC transporter2C ATP-binding protein	BA1125:27053-28732	918	2.22058	1.15863	1.23139	1.96424	5.46752	1.23283	1.12507	1.47784	1.9802	4.85992
fig|6666666.20977.peg.2723	FIG01248056: hypothetical protein	BA1125:27053-28732	765	6.80602	6.46133	7.78037	12.9063	14.9348	6.88446	3.4465	6.27453	10.911	11.7401
fig|6666666.20977.peg.2724	antimicrobial peptide ABC transporter ATP-binding protein	BA1125:28887-29607	720	1.30136	6.31777	5.90413	5.38112	6.47006	0.721626	6.58856	8.29857	6.40501	7.46236
fig|6666666.20977.peg.2725	antimicrobial peptide ABC transporter permease	BA1125:29608-32041	2433	2.07606	3.75855	4.95327	3.97265	5.92008	1.50169	3.89715	4.99811	3.00015	6.51603
fig|6666666.20977.peg.2726	Transcriptional regulator2C PadR family	BA1125:32046-32559	513	60.2234	173.148	117.357	92.5457	53.1543	41.6759	145.602	174.575	146.652	67.9191
fig|6666666.20977.peg.2727	FIG01251194: hypothetical protein	BA1125:32685-33084	399	24.6641	29.0834	31.5764	17.4487	17.6967	11.8173	20.5547	38.8465	54.4014	25.0339
fig|6666666.20977.peg.2728	Uncharacterized protein ybcP	BA1125:33567-36286	1236	120.104	69.5502	243.93	53.9853	296.226	165.879	71.6733	141.049	388.708	259.256
fig|6666666.20977.peg.2729	hypothetical protein	BA1125:33567-36286	1491	134.019	108.786	423.037	249.221	509.936	137.615	108.956	222.652	526.945	507.141
fig|6666666.20977.peg.273	Methylthioribulose-1-phosphate dehydratase;Ontology_term=KEGG_ENZYME:4.2.1.109	BA1108:255451-256743	633	15.2606	40.5407	56.7357	26.9851	31.1269	12.8974	46.8559	43.0453	39.9749	32.9156
fig|6666666.20977.peg.2730	ABC transporter2C ATP-binding protein	BA1125:36303-38440	723	60.1784	44.2068	84.7133	80.8021	284.353	80.3766	62.4641	68.278	175.16	193.504
fig|6666666.20977.peg.2731	Protein SkfG	BA1125:36303-38440	1422	52.0863	39.5503	83.6822	54.6027	166.291	65.2429	56.1665	58.322	139.177	125.319
fig|6666666.20977.peg.2732	Protein SkfH	BA1125:38458-38974	516	76.0883	61.2948	159.905	66.4994	200.752	72.9596	82.5598	111.763	208.469	134.192
fig|6666666.20977.peg.2733	hypothetical protein	BA1125:39135-39393	258	92.9374	49.4722	96.7252	58.9874	165.06	58.3668	51.2593	70.5182	153.963	104.777
fig|6666666.20977.peg.2734	hypothetical protein	BA1125:39416-39608	192	182.177	89.5514	266.296	79.7134	142.42	140.707	81.8005	155.803	337.187	240.236
fig|6666666.20977.peg.2735	FIG01231313: hypothetical protein	BA1125:39757-40888	1131	8.61311	10.2917	11.6096	9.43759	17.4057	7.79335	9.35546	10.0592	16.7505	13.6823
fig|6666666.20977.peg.2736	Transcriptional regulator2C GntR family	BA1125:41062-41434	372	2.44634	3.11921	3.20804	5.3683	1.38951	3.36519	3.08315	2.06636	0	0.770263
fig|6666666.20977.peg.2737	ABC transporter2C ATP-binding protein	BA1125:41439-42904	876	12.615	18.0696	16.1099	7.70913	8.50166	7.09561	15.1672	16.6388	11.2644	9.01615
fig|6666666.20977.peg.2738	FIG01236897: hypothetical protein	BA1125:41439-42904	606	14.3048	15.6912	13.5748	9.9131	7.24856	9.44629	22.5457	9.84315	5.00285	10.1468
fig|6666666.20977.peg.2739	transcriptional regulator2C XRE family	BA1125:43099-43614	219	2.51453	10.0686	13.5444	19.2634	13.7494	0	12.7469	10.4891	11.3793	21.7553
fig|6666666.20977.peg.274	12C2-dihydroxy-3-keto-5-methylthiopentene dioxygenase;Ontology_term=KEGG_ENZYME:1.13.11.54	BA1108:256759-257290	531	56.7911	255.575	303.786	81.9173	70.3144	49.895	190.833	272.916	133.757	75.9126
fig|6666666.20977.peg.2740	FIG01253561: hypothetical protein	BA1125:43099-43614	300	3.88784	5.88132	12.8494	3.68134	7.66235	2.12649	6.85319	11.7896	12.2098	3.64737
fig|6666666.20977.peg.2741	FIG01233987: hypothetical protein	BA1125:43669-44614	945	9.94539	19.8048	17.8149	6.4413	8.08835	9.85494	19.6919	19.7889	14.2387	9.9641
fig|6666666.20977.peg.2742	transcriptional regulator (AraC/XylS family)	BA1125:44761-45598	837	27.4431	65.2039	63.6782	12.5861	20.6704	21.559	73.8365	111.49	30.9521	22.2815
fig|6666666.20977.peg.2743	hypothetical protein	BA1125:45993-46293	300	12250.6	13615.3	36997.1	2736.46	3740.32	9319.32	25620.1	33298.2	10372.8	3823.66
fig|6666666.20977.peg.2744	hypothetical protein	BA1125:46334-48423	1491	54.9638	106.449	105.759	32.6414	33.3795	62.8046	143.344	85.0485	56.6608	66.7891
fig|6666666.20977.peg.2745	ABC transporter2C ATP-binding protein	BA1125:46334-48423	609	140.406	158.661	223.819	66.8648	61.9661	119.222	218.63	147.264	149.03	108.407
fig|6666666.20977.peg.2746	hypothetical protein	BA1125:48583-48916	333	105.766	105.708	129.135	51.1045	36.4292	87.4825	123.547	106.849	105	64.4557
fig|6666666.20977.peg.2747	hypothetical protein	BA1125:48946-49456	510	47.2677	35.6002	69.8606	17.2632	19.5036	45.9835	31.6121	31.8001	54.1842	36.5202
fig|6666666.20977.peg.2748	amino acid permease family protein	BA1125:50029-51418	1389	12.192	59.8741	52.8598	20.2147	23.0511	11.2958	68.5914	44.9558	42.3576	23.8897
fig|6666666.20977.peg.2749	Glycerophosphoryl diester phosphodiesterase2C periplasmic;Ontology_term=KEGG_ENZYME:3.1.4.46	BA1125:51458-52340	882	9.33855	156.724	165.109	308.191	493.299	8.70128	149.025	89.6727	172.249	436.752
fig|6666666.20977.peg.275	Spo0E regulatory protein2C specific dephosphorylation of Spo0A-P (stage 0 sporulation)	BA1108:257591-257834	243	1463.28	7239.38	7402.97	1854.93	1826.26	1009.09	4495.01	6991.59	2201.55	2145.56
fig|6666666.20977.peg.2750	Glycerol-3-phosphate transporter	BA1125:52432-53767	1335	16.6116	136.667	89.0956	239.561	495.246	13.625	136.096	51.6645	97.7602	427.53
fig|6666666.20977.peg.2751	FIG01231514: hypothetical protein	BA1125:53985-54756	771	86.7858	213.347	193.032	129.953	121.454	84.1947	267.905	315.415	269.317	138.952
fig|6666666.20977.peg.2752	Thymidylate kinase;Ontology_term=KEGG_ENZYME:2.7.4.9	BA1125:54908-56972	2064	23.3394	74.3574	68.2275	31.0453	32.6753	22.3761	82.8149	112.975	48.6217	32.1158
fig|6666666.20977.peg.2753	3-oxoacyl-[acyl-carrier-protein] synthase2C KASII;Ontology_term=KEGG_ENZYME:2.3.1.41	BA1125:57131-58364	1233	3.88894	10.9271	17.2273	18.6878	26.5879	2.71694	10.5901	18.1843	19.7871	36.2285
fig|6666666.20977.peg.2754	hypothetical protein	BA1125:58467-59304	837	8.73188	31.9518	25.1483	29.3676	31.9265	7.3182	35.0227	30.6701	34.7958	42.7441
fig|6666666.20977.peg.2755	FIG01240974: hypothetical protein	BA1125:59664-60171	507	25.4654	78.1391	41.5593	43.336	33.2125	22.2103	75.7667	39.9004	52.6447	55.9612
fig|6666666.20977.peg.2756	Transcriptional regulator2C ArsR family	BA1125:60289-60604	315	76.2781	188.431	164.665	95.0482	71.4379	66.4849	179.864	171.093	389.008	135.755
fig|6666666.20977.peg.2757	protein of unknown function DUF606	BA1125:60687-61116	429	0	0	0	0	0.537426	0	1.90359	1.07233	0.537111	0
fig|6666666.20977.peg.2758	protein of unknown function DUF606	BA1125:61129-61594	465	0.823432	1.69573	2.68441	0	0.470045	0	1.66351	0.940603	1.87501	0
fig|6666666.20977.peg.2759	FIG007303: uncharacterized protein	BA1125:61716-61977	261	1.40395	7.03638	18.6908	5.34427	4.69829	9.15675	8.49402	22.7698	3.20201	0
fig|6666666.20977.peg.276	sensor histidine kinase KinD	BA1108:257885-259385	1500	388.324	1052.53	931.362	527.888	241.858	345.388	1114.76	876.995	507.167	361.155
fig|6666666.20977.peg.2760	Putative sulfide reductase	BA1125:62102-62585	483	0.387177	0.39917	0	0	0.442304	0	0.391201	0.443085	0.440688	0.98139
fig|6666666.20977.peg.2761	Rhodanese-like domain protein	BA1125:62596-62953	357	1.98978	0	0.870924	0	2.25751	0	0	0	0	0
fig|6666666.20977.peg.2762	Rhodanese-like domain protein	BA1125:63006-63564	558	0	0.963104	0.806336	0.385765	0	0	0.313654	0.357001	0.35266	0.788022
fig|6666666.20977.peg.2763	Zn-dependent hydroxyacylglutathione hydrolase	BA1125:63579-64707	1128	0.617172	0.258103	1.75495	1.06892	2.41327	0.822945	1.37648	0.288307	0.420091	4.10188
fig|6666666.20977.peg.2764	Rhodanese-like domain protein	BA1125:64741-64972	231	8.27701	24.8417	16.6553	21.0985	6.83774	6.69228	18.8388	10.9281	35.2363	17.9416
fig|6666666.20977.peg.2765	FIG003846: hypothetical protein	BA1125:65030-65807	777	16.084	11.0309	17.7864	14.8334	12.1588	16.7571	15.893	15.7169	27.3949	14.5065
fig|6666666.20977.peg.2766	FIG01233223: hypothetical protein	BA1125:65859-66036	177	281.304	6.97117	66.0464	105.616	35.9583	328.413	49.5255	59.9158	45.3577	100.735
fig|6666666.20977.peg.2767	hypothetical protein	BA1125:66099-66225	126	0	0	0	0	0	0	0	0	0	0
fig|6666666.20977.peg.2768	Prolyl-tRNA synthetase;Ontology_term=KEGG_ENZYME:6.1.1.15	BA1125:66345-67779	1434	58.5839	281.247	284.172	113.922	64.7427	61.5075	298.771	422.281	207.875	88.6756
fig|6666666.20977.peg.2769	hypothetical protein	BA1125:68068-68206	138	0	309.67	69.9121	0	0	0	52.177	122.95	50.3762	0
fig|6666666.20977.peg.277	Transcriptional regulator2C MarR family	BA1108:259589-260045	456	133.509	309.315	389.934	125.225	85.891	103.3	301.022	202.815	168.49	129.178
fig|6666666.20977.peg.2770	major facilitator family transporter	BA1125:68355-69528	1173	10.0159	88.235	70.3518	35.8549	36.7302	10.8688	97.3643	79.2997	50.1254	44.4371
fig|6666666.20977.peg.2771	MaoC family protein	BA1125:69581-69959	378	5.33765	89.6042	132.928	33.4511	38.4199	5.87594	109.442	105.665	64.9381	34.3752
fig|6666666.20977.peg.2772	acetyltransferase2C GNAT family protein	BA1125:70096-70864	768	61.1402	97.4666	61.4068	19.0129	17.1448	54.3534	87.3367	85.5515	63.0949	20.8217
fig|6666666.20977.peg.2773	Transcriptional regulator2C MarR family	BA1125:71071-71530	459	58.0428	62.7682	42.2432	37.2625	24.4841	58.5299	67.5444	51.3741	76.6268	34.613
fig|6666666.20977.peg.2774	hypothetical protein	BA1125:71636-72340	246	68.845	23.5288	29.1623	12.8114	13.0391	49.1042	35.5993	50.3057	19.1157	22.9355
fig|6666666.20977.peg.2775	Purine nucleoside phosphorylase;Ontology_term=KEGG_ENZYME:2.4.2.1	BA1125:71636-72340	462	134.404	83.1021	104.738	61.2605	47.976	118.578	135.335	164.883	90.4922	40.0441
fig|6666666.20977.peg.2776	hypothetical protein	BA1125:72369-72786	417	232.332	173.215	200.744	89.1915	72.804	219.621	209.975	222.153	140.001	56.9487
fig|6666666.20977.peg.2777	oxidoreductase of aldo/keto reductase family2C subgroup 1	BA1125:73082-73910	828	1271.63	2765	3410	93.813	81.9591	1231.06	2928.75	2602.39	352.4	107.186
fig|6666666.20977.peg.2778	Glycerol dehydrogenase;Ontology_term=KEGG_ENZYME:1.1.1.6	BA1125:73960-75043	1083	222.641	181.633	201.711	271.635	226.804	216.262	147.92	149.307	457.995	240.457
fig|6666666.20977.peg.2779	Rhodanese domain protein UPF01762C Firmicutes subgroup	BA1125:75242-76211	969	101.913	105.634	168.092	177.41	158.222	116.315	106.441	130.547	239.552	170.127
fig|6666666.20977.peg.278	Flagellar motor rotation protein MotB	BA1108:260231-261783	765	1706.91	345.577	218.888	47.1575	36.9924	2245.22	511.095	193.116	99.1079	31.6472
fig|6666666.20977.peg.2780	hypothetical protein	BA1125:76253-76379	126	0	0	0	177.72	0	0	0	0	0	0
fig|6666666.20977.peg.2781	Amino acid transporter	BA1125:76593-78174	1581	52.098	532.558	576.409	47.1477	43.4448	40.2038	454.326	608.761	57.3688	40.4958
fig|6666666.20977.peg.2782	hypothetical protein	BA1125:78208-78409	201	3.58522	21.607	48.6182	100.969	282.194	0	21.9206	25.5347	48.2864	322.308
fig|6666666.20977.peg.2783	Beta-glucoside bgl operon antiterminator2C BglG family	BA1125:78594-79431	837	25.4828	35.4813	52.1423	26.9387	32.1312	24.7237	28.8847	40.4099	45.1131	36.6053
fig|6666666.20977.peg.2784	PTS system2C beta-glucoside-specific IIB component / PTS system2C beta-glucoside-specific IIC component / PTS system2C beta-glucoside-specific IIA component;Ontology_term=KEGG_ENZYME:2.7.1.69,KEGG_ENZYME:2.7.1.69,KEGG_ENZYME:2.7.1.69	BA1125:79667-81527	1860	6.75271	5.18256	9.52204	4.98732	17.3172	14.9462	6.63854	9.38891	9.54954	9.80456
fig|6666666.20977.peg.2785	Beta-glucosidase%3B 6-phospho-beta-glucosidase;Ontology_term=KEGG_ENZYME:3.2.1.21,KEGG_ENZYME:3.2.1.86	BA1125:81546-82968	1422	30.1404	61.2487	59.2343	24.7982	35.99	34.5589	62.7575	81.6948	44.4342	27.9557
fig|6666666.20977.peg.2786	hypothetical protein	BA1125:83122-83308	186	302.677	363.908	392.321	267.64	88.5849	213.733	315.85	284.197	202.91	230.476
fig|6666666.20977.peg.2787	rifampin ADP-ribosyl transferase	BA1125:83428-83845	417	165.456	299.698	270.681	117.683	111.181	193.944	277.467	302.578	256.856	175.853
fig|6666666.20977.peg.2788	Transcriptional antiterminator of lichenan operon2C BglG family	BA1125:83906-86707	1920	183.56	1193.58	477.245	133.074	124.941	194.56	298.459	415.568	282.688	130.3
fig|6666666.20977.peg.2789	Fructokinase;Ontology_term=KEGG_ENZYME:2.7.1.4	BA1125:83906-86707	885	153.429	841.627	368.775	103.867	111.213	168.125	245.973	354.282	246.904	111.692
fig|6666666.20977.peg.279	Flagellar motor rotation protein MotA	BA1108:260231-261783	795	1019.18	196.959	126.011	28.7921	22.515	1362.05	308.369	94.8948	61.1778	25.0107
fig|6666666.20977.peg.2790	Alpha-mannosidase;Ontology_term=KEGG_ENZYME:3.2.1.24	BA1125:86764-89332	2568	40.7396	2505.03	274.237	62.1987	87.9601	40.9249	55.4511	123.607	123.426	59.7869
fig|6666666.20977.peg.2791	PTS system2C fructose-specific2C IIC component	BA1125:89456-90575	1119	8.5987	2538.53	297.35	40.5478	61.4821	9.69292	61.5242	124.131	77.7569	36.6327
fig|6666666.20977.peg.2792	PTS system2C IIB component	BA1125:90611-91459	330	3.90775	1365.79	197.595	26.5561	45.0924	4.28785	44.0933	94.0561	51.7548	24.5183
fig|6666666.20977.peg.2793	PTS system2C fructose-specific IIA component / PTS system2C fructose-specific IIB component / PTS system2C fructose-specific IIC component;Ontology_term=KEGG_ENZYME:2.7.1.69,KEGG_ENZYME:2.7.1.69,KEGG_ENZYME:2.7.1.69	BA1125:90611-91459	522	5.82905	1778.72	208.374	29.4569	48.2339	3.03426	64.821	101.973	51.4886	26.5452
fig|6666666.20977.peg.2794	FIG01232504: hypothetical protein	BA1125:91638-94305	2667	52.0935	185.435	258.207	216.936	315.579	96.4887	203.053	275.075	198.063	221.385
fig|6666666.20977.peg.2795	FIG01253111: hypothetical protein	BA1125:94412-94895	483	672.139	29.9377	89.2984	45.3706	63.2494	1005.55	74.7194	76.2106	61.6963	57.902
fig|6666666.20977.peg.2796	FIG01239100: hypothetical protein	BA1125:95241-95862	621	83.6991	110.281	66.92	59.7451	17.3553	112.161	65.6071	66.9073	94.2176	22.3119
[truncated: 1,893 more rows]
