# Supplementary material for: Transcriptome profiling analysis reveals metabolic changes across various growth phases in Bacillus pumilus BA06
Source: BMC Microbiol. 2017 Jul 11;17:156. doi: 10.1186/s12866-017-1066-7 (PMC5504735; doi:10.1186/s12866-017-1066-7)
Supplement: Supplementary file 3 — List of the differentially expressed genes in the tricarboxylic acid cycle and oxidative phosphorylation by KEGG analysis. (XLSX 26 kb) [file 12866_2017_1066_MOESM3_ESM.xlsx]

## Sheet: TCA 
Additional file 3. List of the differentially expressed genes in the tricarboxylic acid cycle and the oxidative phosphorylation by KEGG analysis
No.	KEGG number	Geng ID	Gene Annotation	Expression level (FPKM) in MM					Change fold (log2)				Expression level (FPKM) in GM					Change fold (log2)
				4 h	12 h	24 h	48 h	72 h	12/4	24/12	48/24	72/48	4 h	12 h	24 h	48 h	72 h	12/4	24/12	48/24	72/48
Genes in the tricarboxylic acid cycle (TCA) enriched by KEGG
1	k01647	fig|6666666.20977.peg.1959	Citrate synthase (si);Ontology_term=KEGG_ENZYME:2.3.3.1	2202.02	1563.77	1663.45	1083.53	965.513	-0.493799	0.0891502	-0.618439	-0.166372	1642.26	1714.09	1528.14	1214.7	713.063	0.0617603	-0.165666	-0.331177	-0.768499
2	K01681	fig|6666666.20977.peg.3781	Aconitate hydratase @ 2-methylisocitrate dehydratase;Ontology_term=KEGG_ENZYME:4.2.1.3,KEGG_ENZYME:4.2.1.99	2143.57	1884.88	1250.62	1582.5	1217.09	-0.185543	-0.591829	0.339562	-0.37877	1867.32	1677.59	1931.23	2572.98	1018.85	-0.154579	0.20313	0.41392	-1.3365
3	K00031	fig|6666666.20977.peg.1958	Isocitrate dehydrogenase [NADP];Ontology_term=KEGG_ENZYME:1.1.1.42	6721.98	1415.54	1825.65	1553.36	1271.52	-2.24753	0.367058	-0.233018	-0.288838	6096.56	1543.86	1481.97	1555.58	1104.44	-1.98145	-0.0590257	0.0699363	-0.494138
4	K00164	fig|6666666.20977.peg.2527	2-oxoglutarate dehydrogenase E1 component;Ontology_term=KEGG_ENZYME:1.2.4.2	4767.54	714.64	781.221	1121.92	954.268	-2.73796	0.128514	0.522167	-0.233503	5264.45	1121.71	1002.27	1644.5	1089.89	-2.23058	-0.162429	0.714378	-0.593466
5	K00658	fig|6666666.20977.peg.2526	Dihydrolipoamide succinyltransferase component (E2) of 2-oxoglutarate dehydrogenase complex;Ontology_term=KEGG_ENZYME:2.3.1.61	5949.78	1347.98	1826.2	1610.42	1466.92	-2.14204	0.438046	-0.181408	-0.134647	6393.77	1977.76	2468.03	2851.98	1561.4	-1.6928	0.319493	0.208604	-0.869124
6	K00382	fig|6666666.20977.peg.1476	Dihydrolipoamide dehydrogenase of branched-chain alpha-keto acid dehydrogenase;Ontology_term=KEGG_ENZYME:1.8.1.4	312.798	25.4836	104.714	90.9393	101.762	-3.61759	2.03881	-0.203479	0.162223	317.594	35.353	83.479	78.4245	63.7108	-3.16728	1.23958	-0.0901089	-0.299766
7	k01902	fig|6666666.20977.peg.547	Succinyl-CoA ligase [ADP-forming] alpha chain;Ontology_term=KEGG_ENZYME:6.2.1.5	1521.13	440.734	655.792	202.129	257.455	-1.78716	0.57333	-1.69796	0.349044	1395.34	654.097	610.243	593.934	227.971	-1.09304	-0.100121	-0.0390812	-1.38145
8	K01903	fig|6666666.20977.peg.546	Succinyl-CoA ligase [ADP-forming] beta chain;Ontology_term=KEGG_ENZYME:6.2.1.5	446.813	124.359	161.393	52.0825	76.0036	-1.84516	0.376067	-1.63171	0.545269	456.501	167.966	143.942	150.326	62.2085	-1.44245	-0.222682	0.0626069	-1.27291
9	K00239	fig|6666666.20977.peg.1905	Succinate dehydrogenase flavoprotein subunit;Ontology_term=KEGG_ENZYME:1.3.99.1	2336.15	285.771	466.861	439.303	411.11	-3.0312	0.708134	-0.0877767	-0.0956919	2552.54	384.751	440.758	713.75	359.403	-2.72994	0.196062	0.695432	-0.989816
10	K00240	fig|6666666.20977.peg.1904	Succinate dehydrogenase iron-sulfur protein;Ontology_term=KEGG_ENZYME:1.3.99.1	4817.26	547.754	1004.71	725.73	711.127	-3.13661	0.875179	-0.469274	-0.0293257	4732.06	764.919	948.848	1076.78	521.413	-2.62909	0.31087	0.182475	-1.04623
11	K00241	fig|6666666.20977.peg.1906	Succinate dehydrogenase cytochrome b558 subunit	988.58	118.996	184.801	289.521	197.478	-3.05444	0.635059	0.647695	-0.551976	991.3	123.826	142.219	314.825	229.322	-3.00101	0.1998	1.14644	-0.457175
12	K01679	fig|6666666.20977.peg.1055	Fumarate hydratase class II;Ontology_term=KEGG_ENZYME:4.2.1.2	1361.45	368.668	305.39	313.5	336.305	-1.88475	-0.271669	0.0378126	0.101305	1534.54	449.062	363.629	562.556	434.793	-1.77282	-0.304447	0.629529	-0.371668
13	K00024	fig|6666666.20977.peg.1957	Malate dehydrogenase;Ontology_term=KEGG_ENZYME:1.1.1.37	9380.27	1984.92	3223.81	2518.15	1931.52	-2.24055	0.699686	-0.356402	-0.382628	8003.71	2255.43	2209.26	2886.26	1720.43	-1.82727	-0.0298393	0.385638	-0.746432
14	K01958	fig|6666666.20977.peg.413	Pyruvate carboxyl transferase;Ontology_term=KEGG_ENZYME:6.4.1.1	938.799	845.972	1087.28	514.41	405.848	-0.150206	0.362042	-1.07973	-0.341979	767.266	877.604	1573.62	1023.54	393.701	0.193843	0.842445	-0.62052	-1.3784
15	K01610	fig|6666666.20977.peg.2100	Phosphoenolpyruvate carboxykinase [ATP];Ontology_term=KEGG_ENZYME:4.1.1.49	75.07	4062.75	2803.82	5232.58	2692.35	5.75808	-0.535063	0.900129	-0.958656	70.0801	4549.61	3054.08	6072.65	2769.02	6.02059	-0.575005	0.991588	-1.13295
16	k00161	fig|6666666.20977.peg.385	Pyruvate dehydrogenase E1 component alpha subunit;Ontology_term=KEGG_ENZYME:1.2.4.1	1406.84	1351.67	1176.43	485.511	696.726	-0.0577153	-0.200327	-1.27684	0.521087	1391.77	1292.35	1565.55	356.846	647.115	-0.106924	0.276673	-2.1333	0.858721
17	K00162	fig|6666666.20977.peg.386	Pyruvate dehydrogenase E1 component beta subunit;Ontology_term=KEGG_ENZYME:1.2.4.1	1632.87	1365.06	1543.28	474.445	675.16	-0.258446	0.177035	-1.70169	0.508989	1596.07	1274.63	1722.45	369.493	608.608	-0.324445	0.434384	-2.22084	0.719966
18	K00627	fig|6666666.20977.peg.387	Dihydrolipoamide acetyltransferase component of pyruvate dehydrogenase complex;Ontology_term=KEGG_ENZYME:2.3.1.12	3154.19	1481.98	1928.92	910.546	940.4	-1.08974	0.380267	-1.08299	0.0465426	3568.1	1665.07	2100.69	1310.62	1023.17	-1.09957	0.33528	-0.680614	-0.357204
19	K00382	fig|6666666.20977.peg.388	Dihydrolipoamide dehydrogenase of pyruvate dehydrogenase complex;Ontology_term=KEGG_ENZYME:1.8.1.4	4327.71	2108.42	2505.34	1195.4	1384.36	-1.03744	0.248844	-1.06751	0.211726	4756.95	2221.68	2446.19	1558.72	1226.75	-1.09839	0.138885	-0.650175	-0.345521
Genes in the oxidative phosphorylation enriched by KEGG
1	K03886	fig|6666666.20977.peg.1313	Menaquinone-cytochrome C oxidoreductase, cytochrome C subunit	804.176	595.279	625.768	382.382	340.129	-0.433945	0.0720619	-0.710613	-0.168933	687.826	658.975	469.971	693.747	354.502	-0.0618199	-0.487652	0.561838	-0.968616
2	K03887	fig|6666666.20977.peg.1312	Menaquinone-cytochrome c reductase, cytochrome B subunit	1451.66	1250.58	1393.27	826.295	840.214	-0.215106	0.155878	-0.753746	0.0240999	1219.94	1290.8	909.846	1407.22	745.002	0.0814553	-0.504571	0.629154	-0.917532
3	K03888	fig|6666666.20977.peg.1311	Menaquinone-cytochrome C reductase iron-sulfur subunit	2501.57	2497.01	3075.76	1372.14	1420.28	-0.00263222	0.300741	-1.16452	0.0497477	2085.98	2446.43	1684.56	2623.08	1201.56	0.229953	-0.538306	0.63889	-1.12635
4	K02301	fig|6666666.20977.peg.416	Heme A synthase, cytochrome oxidase biogenesis protein Cox15-CtaA	1530.61	419.755	392.814	299.743	170.222	-1.86649	-0.0957012	-0.39012	-0.816309	1355.23	484.424	275.249	370.837	210.394	-1.4842	-0.815533	0.430048	-0.817692
5	K02259	fig|6666666.20977.peg.415	Heme O synthase, protoheme IX farnesyltransferase (EC 2.5.1.-) COX10-CtaB	1929.36	430.185	361.127	217.82	115.341	-2.16509	-0.252451	-0.72937	-0.917231	1758.54	428.386	243.548	203.024	125.543	-2.03739	-0.814705	-0.262556	-0.693469
6	K02274	fig|6666666.20977.peg.418	Cytochrome c oxidase polypeptide II (EC 1.9.3.1)	1278.13	495.675	932.232	595.503	631.5	-1.36657	0.911295	-0.64658	0.084674	1133.32	595.826	555.305	1041.34	519.237	-0.927592	-0.101611	0.907089	-1.00398
7	K02275	fig|6666666.20977.peg.417	Cytochrome c oxidase polypeptide I (EC 1.9.3.1)	487.869	216.221	295.778	197.646	291.542	-1.17399	0.452008	-0.581596	0.560785	455.34	241.39	202.101	338.662	212.512	-0.915578	-0.256289	0.74477	-0.672302
8	K02276	fig|6666666.20977.peg.419	Cytochrome c oxidase polypeptide III (EC 1.9.3.1)	1659.37	697.527	1221.46	851.285	775.815	-1.25031	0.808286	-0.520893	-0.13393	1455.44	932.213	806.877	1393.33	790.721	-0.642724	-0.208311	0.788116	-0.817296
9	K02277	fig|6666666.20977.peg.420	Cytochrome c oxidase, subunit IV (EC 1.9.3.1)	2280.56	1147.14	1477.85	1319.93	1106.09	-0.991347	0.365458	-0.163038	-0.254993	2195.38	1754.28	1391.68	1941.7	1028.79	-0.323592	-0.334052	0.480493	-0.916372
10	K02826	fig|6666666.20977.peg.3444	AA3-600 quinol oxidase subunit IV	3412.71	232.121	156.549	329.669	283.39	-3.87797	-0.568263	1.0744	-0.218229	3706.24	249.435	169.598	184.551	269.54	-3.89322	-0.556545	0.1219	0.54648
11	K02827	fig|6666666.20977.peg.3443	AA3-600 quinol oxidase subunit IIII	6130.56	218.551	226.974	453.857	370.323	-4.80998	0.0545571	0.999711	-0.293454	6303.44	229.892	226.501	293.175	338.823	-4.77711	-0.0214388	0.372245	0.20877
12	K02828	fig|6666666.20977.peg.3442	AA3-600 quinol oxidase subunit I	9735.1	259.804	315.382	574.664	377.065	-5.2277	0.279677	0.865618	-0.607905	9152.12	317.557	317.321	388.589	402.307	-4.84902	-0.00107257	0.292302	0.0500518
13	K02829	fig|6666666.20977.peg.3441	AA3-600 quinol oxidase subunit II	14159.3	366.331	486.142	821.431	553.214	-5.27246	0.40823	0.756762	-0.570302	12543.9	476.629	390.236	619.66	605.24	-4.71798	-0.28852	0.66713	-0.0339695
14	K00425	fig|6666666.20977.peg.3505	Cytochrome d ubiquinol oxidase subunit I;Ontology_term=KEGG_ENZYME:1.10.3.-	996.341	13.3793	18.578	1.98885	1.08929	-6.21857	0.473593	-3.22359	-0.868546	1576.26	40.7936	61.0404	1.82465	1.93732	-5.27202	0.581422	-5.06407	0.0864425
15	K00426	fig|6666666.20977.peg.3504	Cytochrome d ubiquinol oxidase subunit II;Ontology_term=KEGG_ENZYME:1.10.3.-	2520.65	16.9431	32.1858	6.05726	8.35856	-7.21695	0.925726	-2.40969	0.464589	3897.42	43.2252	67.0294	5.55306	7.14484	-6.4945	0.632921	-3.59344	0.363619
16	K02108	fig|6666666.20977.peg.3310	ATP synthase epsilon chain (EC 3.6.3.14)	1103.86	519.325	710.861	835.069	616.988	-1.08785	0.45293	0.232328	-0.436653	1009.53	521.707	401.324	850.963	781.074	-0.952372	-0.378472	1.08433	-0.123637
17	K02109	fig|6666666.20977.peg.3308	ATP synthase beta chain (EC 3.6.3.14)	1215.39	602.745	948.025	1360.55	997.852	-1.0118	0.653377	0.521193	-0.447292	1303.25	629.399	505.539	1480.95	1096.98	-1.05007	-0.316152	1.55063	-0.432986
18	K02110	fig|6666666.20977.peg.3309	ATP synthase gamma chain (EC 3.6.3.14)	1511.23	530.868	881.597	870.687	601.508	-1.5093	0.731766	-0.0179651	-0.53357	1433.76	455.479	519.526	1360.95	941.517	-1.65435	0.189811	1.38935	-0.531555
19	K02111	fig|6666666.20977.peg.3306	ATP synthase alpha chain (EC 3.6.3.14)	2605.49	1554.82	2697.82	2557.98	1954	-0.744807	0.795047	-0.0767891	-0.388575	2437.48	1452.69	1368.74	3226.66	1753.7	-0.746664	-0.0858784	1.23719	-0.87964
20	K02112	fig|6666666.20977.peg.3304	ATP synthase delta chain (EC 3.6.3.14)	3053.03	1751.75	3400.56	3288.39	2192.89	-0.801445	0.956975	-0.0483909	-0.584548	2791.62	1865.72	2030.35	3909.35	1918.58	-0.58137	0.121996	0.9452	-1.02689
21	K02113	fig|6666666.20977.peg.3307	ATP synthase B chain (EC 3.6.3.14)	1141.34	555.45	916.846	1270.24	924.099	-1.039	0.723022	0.47035	-0.458982	1216.99	518.285	473.096	1419.7	1042.32	-1.2315	-0.131613	1.58538	-0.445788
22	K02114	fig|6666666.20977.peg.3303	ATP synthase C chain (EC 3.6.3.14)	6539.37	4023.44	8351.38	6874.4	4564.67	-0.700722	1.05359	-0.280781	-0.590723	5847.42	4625.76	5262.16	9040.32	4462.92	-0.33811	0.185965	0.780719	-1.01839
23	K02115	fig|6666666.20977.peg.3305	ATP synthase A chain (EC 3.6.3.14)	1861.18	890.171	1824.58	2037.98	1527.98	-1.06406	1.03541	0.159575	-0.415514	1759.64	885.004	920.045	2457.76	1377.25	-0.991524	0.0560205	1.41757	-0.835554
