# Supplementary material for: Transcriptome profiling analysis reveals metabolic changes across various growth phases in Bacillus pumilus BA06
Source: BMC Microbiol. 2017 Jul 11;17:156. doi: 10.1186/s12866-017-1066-7 (PMC5504735; doi:10.1186/s12866-017-1066-7)
Supplement: Supplementary file 4 — List of the differentially expressed genes involved in flagellar assembly and the chemotaxis signaling pathway enriched by KEGG analysis. (XLSX 34 kb) [file 12866_2017_1066_MOESM4_ESM.xlsx]

## Sheet: Flagella-mobility
Additional file 4. List of the differentially expressed genes involved in flagellar assembly and the chemotaxis signaling pathway enriched by KEGG analysis
No.	KEGG number	Gene ID	Gene Annotation	Expression level (FPKM) in MM					Change fold (log2)				Expression level (FPKM) in GM					Change fold (log2)
				4 h	12 h	24 h	48 h	72 h	12/4	24/12	48/24	72/48	4 h	12 h	24 h	48 h	72 h	12/4	24/12	48/24	72/48
Genes involved in flagellar assembly by KEGG enrichment
1	K04562	fig|6666666.20977.peg.579	Flagellar synthesis regulator FleN	430.506	59.219	105.575	38.54	39.274	-2.8619	0.834136	-1.45384	0.027218	547.277	97.374	62.145	59.66	31.286	-2.49066	-0.647898	-0.0588743	-0.931247
2	k02400	fig|6666666.20977.peg.577	Flagellar biosynthesis protein FlhA	808.092	105.793	154.456	50.556	62.774	-2.93328	0.545952	-1.61124	0.312285	936.043	169.845	107.764	74.579	37.805	-2.46236	-0.656343	-0.531034	-0.980192
3	k02401	fig|6666666.20977.peg.576	Flagellar biosynthesis protein FlhB	799.199	104.282	131.473	37.433	40.71	-2.93806	0.334276	-1.81238	0.121073	888.956	149.815	86.413	58.568	27.967	-2.56893	-0.793862	-0.561136	-1.06639
4	k02421	fig|6666666.20977.peg.575	Flagellar biosynthesis protein FliR	1182.69	130.902	206.546	62.664	82.895	-3.17551	0.657976	-1.72075	0.403648	1260.91	236.611	156.393	84.21	45.045	-2.41388	-0.597341	-0.893112	-0.902625
5	k02420	fig|6666666.20977.peg.574	Flagellar biosynthesis protein FliQ	1299.84	170.265	255.957	51.73	78.476	-2.93248	0.58812	-2.30683	0.60125	1561.34	255.849	224.637	100.435	44.509	-2.60942	-0.187697	-1.16133	-1.17409
6	K02419	fig|6666666.20977.peg.573	Flagellar biosynthesis protein FliP	1642.52	204.361	290.493	81.092	109.728	-3.00672	0.507383	-1.84087	0.4363	1751.75	331.844	223.167	107.356	67.217	-2.40022	-0.572381	-1.05572	-0.675505
7	k02418	fig|6666666.20977.peg.572	Flagellar biosynthesis protein FliZ	2055.14	260.297	391.432	98.463	109.017	-2.98101	0.588603	-1.99111	0.1469	2294.4	469.675	332.024	145.505	78.441	-2.28838	-0.500375	-1.19022	-0.891389
8	K02412	fig|6666666.20977.peg.561	Flagellum-specific ATP synthase FliI	1832.54	216.9	358.194	61.701	103.717	-3.07874	0.723711	-2.53738	0.749287	2059.25	334.514	310.166	119.617	45.534	-2.62198	-0.109026	-1.37462	-1.39341
9	K02411	fig|6666666.20977.peg.560	Flagellar assembly protein FliH	1764.58	250.116	363.343	56.341	111.437	-2.81866	0.538735	-2.68908	0.983971	1978.5	379.114	375.077	112.974	55.893	-2.3837	-0.0154449	-1.7312	-1.01525
10	k02417	fig|6666666.20977.peg.570	Flagellar motor switch protein FliN	2138.47	284.672	408.471	80.99	92.287	-2.90921	0.520933	-2.33442	0.188384	2421.74	492.264	351.054	159.386	45.884	-2.29854	-0.487739	-1.13917	-1.79646
11	K02416	fig|6666666.20977.peg.569	Flagellar motor switch protein FliM	2397.78	326.71	470.173	79.423	96.424	-2.87562	0.525181	-2.56556	0.279835	2697.41	542.119	420.761	175.94	53.117	-2.31489	-0.365609	-1.25792	-1.72784
12	K02410	fig|6666666.20977.peg.559	Flagellar motor switch protein FliG	1527.34	250.64	320.593	48.458	77.96	-2.60733	0.355126	-2.72594	0.685999	1707.73	388.46	359.447	89.166	47.335	-2.13624	-0.111987	-2.01121	-0.913586
13	K02409	fig|6666666.20977.peg.558	Flagellar M-ring protein FliF	1545.85	321.879	323.257	47.36	97.017	-2.26381	0.00616316	-2.77094	1.03457	1706.46	550.218	387.543	75.184	48.946	-1.63293	-0.505647	-2.36586	-0.619235
14	K02557	fig|6666666.20977.peg.278	Flagellar motor rotation protein MotB	1706.91	345.577	218.888	47.158	36.992	-2.30431	-0.658814	-2.21462	-0.350289	2245.22	511.095	193.116	99.108	31.647	-2.13519	-1.40412	-0.962394	-1.64693
15	k02556	fig|6666666.20977.peg.279	Flagellar motor rotation protein MotA	1019.18	196.959	126.011	28.792	22.515	-2.37144	-0.644346	-2.12981	-0.354782	1362.05	308.369	94.895	61.178	25.011	-2.14305	-1.70025	-0.633319	-1.29045
16	k02390	fig|6666666.20977.peg.566	Flagellar basal-body rod protein FlgG	3040.41	386.464	638.371	107.673	138.606	-2.97586	0.724061	-2.56774	0.364333	3304.91	615.883	538.116	207.03	72.47	-2.42388	-0.194739	-1.37808	-1.51438
17	K02389	fig|6666666.20977.peg.565	Flagellar basal-body rod modification protein FlgD	2578.11	362.865	579.139	92.703	119.179	-2.82881	0.674477	-2.64322	0.362442	2828.33	557.99	426.054	172.668	55.684	-2.34164	-0.389203	-1.30304	-1.63267
18	K02414	fig|6666666.20977.peg.564	Flagellar hook-length control protein FliK	1893.77	183.734	332.376	72.765	97.284	-3.36557	0.855198	-2.1915	0.418958	2101.02	296.95	289.991	130.016	59.696	-2.8228	-0.0342119	-1.15732	-1.12298
19	K02408	fig|6666666.20977.peg.557	Flagellar hook-basal body complex protein FliE	1016.31	220.558	187.946	24.585	46.951	-2.20411	-0.23084	-2.93447	0.933378	1199.49	363.186	259.909	46.5	40.404	-1.72364	-0.482702	-2.4827	-0.202733
20	k02388	fig|6666666.20977.peg.556	Flagellar basal-body rod protein FlgC	1434.92	271.966	256.876	39.704	78.488	-2.39947	-0.0823542	-2.69372	0.983188	1460.59	501.42	283.931	65.108	42.44	-1.54246	-0.820479	-2.12463	-0.61741
21	K02387	fig|6666666.20977.peg.555	Flagellar basal-body rod protein FlgB	1503.64	332.349	255.668	33.654	62.375	-2.17769	-0.378427	-2.92542	0.89019	1348.84	459.083	226.074	65.685	40.67	-1.55489	-1.02196	-1.78316	-0.691599
22	K02392	fig|6666666.20977.peg.3266	Flagellar basal-body rod protein FlgG	754.177	827.799	699.222	681.674	418.286	0.134377	-0.24353	-0.0366686	-0.704592	919.344	757.296	601.073	1033.87	431.251	-0.279747	-0.333317	0.782443	-1.26146
23	K02396	fig|6666666.20977.peg.3174	Flagellar hook-associated protein FlgK	353.889	252.288	141.676	48.725	36.751	-0.488225	-0.832476	-1.53986	-0.406879	514.487	292.84	155.792	127.893	36.388	-0.813022	-0.910491	-0.284684	-1.8134
24	K02397	fig|6666666.20977.peg.3173	Flagellar hook-associated protein FlgL	551.066	316.211	231.756	47.333	36.932	-0.801338	-0.448281	-2.29169	-0.357975	733.32	335.75	204.479	162.986	35.726	-1.12706	-0.715435	-0.327205	-2.1897
25	k02406	fig|6666666.20977.peg.166	Flagellin protein FlaA	1527.44	113.689	212.032	37.298	93.011	-3.74795	0.899189	-2.50711	1.3183	2483.64	272.827	214.725	131.026	95.074	-3.1864	-0.345496	-0.712637	-0.46273
	k02406	fig|6666666.20977.peg.167	Flagellin protein FlaA	1950.13	159.413	382.016	64.36	163.545	-3.61273	1.26086	-2.5694	1.34545	3235.55	311.184	525.845	254.587	147.025	-3.37817	0.75687	-1.04648	-0.792097
	k02406	fig|6666666.20977.peg.168	Flagellin protein FlaA	676.73	33.476	91.833	86.426	125.359	-4.33738	1.45589	-0.0875473	0.536528	1142.64	59.562	78.439	102.012	135.825	-4.26183	0.397179	0.379096	0.41301
	k02406	fig|6666666.20977.peg.169	Flagellin protein FlaA	6509.98	2507.24	1977.98	347.821	236.441	-1.37655	-0.342072	-2.50761	-0.556865	6717.7	3553.94	2302.03	440.389	195.893	-0.918548	-0.626513	-2.38606	-1.16871
	k02406	fig|6666666.20977.peg.2703	Flagellin protein FlaA	150.401	121.427	116.152	30.051	31.149	-0.308725	-0.0640753	-1.95053	0.0517728	221.775	91.756	149.438	29.235	31.569	-1.27322	0.703673	-2.35378	0.110812
26	k02407	fig|6666666.20977.peg.3168	Flagellar hook-associated protein FliD	1373.38	656.714	431.872	90.576	87.169	-1.06439	-0.604661	-2.2534	-0.0553137	2025.52	739.145	481.783	229.042	84.121	-1.45436	-0.617474	-1.07277	-1.44507
27	K02398	fig|6666666.20977.peg.3176	Negative regulator of flagellin synthesis	296.178	163.482	54.227	20.678	19.721	-0.857333	-1.59205	-1.39091	-0.0683639	440.373	220.525	67.698	51.139	20.3	-0.997784	-1.70376	-0.404689	-1.33294
28	k02413	fig|6666666.20977.peg.562	Flagellar protein FliJ	1546	161.876	305.624	58.898	75.701	-3.25558	0.916869	-2.37547	0.362094	1731.22	247.345	216.401	100.222	33.371	-2.80719	-0.192818	-1.11051	-1.58653
29	k02422	fig|6666666.20977.peg.3167	Flagellar biosynthesis protein FliS	1604.19	908.016	559.801	107.735	84.369	-0.821055	-0.697804	-2.37743	-0.352702	2298.06	935.648	671.784	236.154	85.641	-1.29638	-0.477968	-1.50827	-1.46335
30	k02423	fig|6666666.20977.peg.3166	flagellar protein	1819.35	903.279	582.896	102.879	99.2798	-1.01018	-0.631933	-2.50229	-0.0513764	2552.69	1036.32	772.583	307.546	113.735	-1.30055	-0.423708	-1.32889	-1.43513
Genes involved in Chemotaxis signaling pathway by KEGG enrichment
1	K03406	fig|6666666.20977.peg.1940	methyl-accepting chemotaxis transducer/sensory box protein	25.591	69.568	171.693	5.28184	7.80513	1.44279	1.30334	-5.02265	0.563382	25.2585	123.097	194.11	10.5779	6.45376	2.28495	0.657079	-4.19775	-0.712841
	K03406	fig|6666666.20977.peg.2454	methyl-accepting chemotaxis protein	199.291	68.7389	69.2481	41.421	37.3485	-1.53568	0.0106477	-0.741412	-0.149312	286.158	108.723	72.4753	49.4344	53.7081	-1.39615	-0.585096	-0.551974	0.119624
	K03406	fig|6666666.20977.peg.2896	methyl-accepting chemotaxis protein	82.9834	245.017	225.248	43.7885	45.0686	1.56199	-0.121368	-2.36289	0.0415706	75.2439	170.853	201.391	86.922	48.0318	1.18311	0.237244	-1.21221	-0.855731
	K03406	fig|6666666.20977.peg.2953	methyl-accepting chemotaxis protein	42.8629	34.2257	49.4493	19.9834	21.3735	-0.324649	0.53087	-1.30715	0.0970211	44.8575	38.2626	51.7344	25.8614	20.8032	-0.229414	0.435189	-1.00032	-0.313995
	K03406	fig|6666666.20977.peg.306	methyl-accepting chemotaxis protein	271.242	48.7988	68.6715	17.3455	20.4843	-2.47466	0.492866	-1.98515	0.239957	436.832	82.4275	63.0553	42.9275	19.4968	-2.40588	-0.386508	-0.554715	-1.13866
	K03406	fig|6666666.20977.peg.3164	FIG01235939: hypothetical protein	140.884	27.0243	55.6344	22.6449	29.8675	-2.38218	1.04172	-1.29679	0.39939	207.143	50.7346	42.3268	25.3602	38.2738	-2.02959	-0.261399	-0.739005	0.593791
	K03406	fig|6666666.20977.peg.3586	methyl-accepting chemotaxis protein2C putative	62.8246	10.5552	14.8197	19.4914	20.7776	-2.57338	0.489562	0.395321	0.0921913	130.174	11.9084	13.6478	20.2689	21.5272	-3.45039	0.196689	0.570599	0.0868929
	K03406	fig|6666666.20977.peg.47	Methyl-accepting chemotaxis protein	60.9494	14.6758	16.3301	22.7097	25.8343	-2.05417	0.154094	0.475775	0.185979	122.566	18.8053	18.6485	17.0509	28.3123	-2.70435	-0.0120797	-0.129212	0.731581
	K03406	fig|6666666.20977.peg.719	methyl-accepting chemotaxis protein	61.7736	20.3138	18.9546	6.07905	8.28107	-1.60453	-0.0999121	-1.64063	0.445971	107.948	27.0309	18.7241	9.44125	8.81857	-1.99766	-0.529713	-0.987847	-0.0984332
	K03406	fig|6666666.20977.peg.884	methyl-accepting chemotaxis protein	10.9255	26.5111	42.0376	35.3696	35.7412	1.2789	0.665084	-0.24917	0.0150782	13.09	20.4633	23.2849	35.9833	42.3862	0.644574	0.186356	0.627933	0.236267
	K03406	fig|6666666.20977.peg.885	methyl-accepting chemotaxis protein	62.4769	9.35091	16.7093	18.6471	13.2675	-2.74014	0.837473	0.1583	-0.491055	112.732	11.8846	5.80266	14.0174	18.6676	-3.24573	-1.03431	1.27243	0.413318
	K03406	fig|6666666.20977.peg.886	methyl-accepting chemotaxis protein	57.6015	17.2221	27.191	12.2955	13.3285	-1.74185	0.658868	-1.145	0.116384	109.971	20.5945	21.0853	24.2576	14.4875	-2.41679	0.0339784	0.202199	-0.743628
	K03406	fig|6666666.20977.peg.887	methyl-accepting chemotaxis protein	52.6655	129.358	124.405	15.3837	15.9826	1.29644	-0.0563248	-3.01557	0.0550996	77.6203	124.607	131.755	27.0708	16.0339	0.682879	0.0804726	-2.28305	-0.755612
2	K03407	fig|6666666.20977.peg.581	Signal transduction histidine kinase CheA;Ontology_term=KEGG_ENZYME:2.7.3.-	471.268	113.105	190.229	55.0971	55.0327	-2.05889	0.750074	-1.78769	-0.00168727	665.27	198.004	155.56	87.9494	40.8447	-1.74841	-0.348058	-0.822725	-1.10652
3	K03408	fig|6666666.20977.peg.1461	Positive regulator of CheA protein activity (CheW)	789.671	391.29	554.599	1022.6	932.57	-1.01301	0.503207	0.882725	-0.132958	783.149	355.159	339.087	1125.48	838.934	-1.14082	-0.0668096	1.73081	-0.423911
	K03408	fig|6666666.20977.peg.582	Positive regulator of CheA protein activity (CheW)	498.501	168.774	263.202	50.8774	54.6261	-1.5625	0.641078	-2.37107	0.102565	692.165	320.264	235.207	109.443	34.2483	-1.11185	-0.445331	-1.10375	-1.67608
4	K03413	fig|6666666.20977.peg.571	Chemotaxis regulator - transmits chemoreceptor signals to flagelllar motor components CheY	2418.17	369.963	480.789	88.5592	91.7667	-2.70846	0.378023	-2.44069	0.0513285	2906.72	701.738	412.501	221.806	68.6359	-2.05039	-0.766535	-0.895099	-1.69226
5	K03410	fig|6666666.20977.peg.583	Chemotaxis protein CheC -- inhibitor of MCP methylation	444.32	139.286	232.744	48.5155	62.4852	-1.67355	0.740694	-2.26223	0.365069	595.411	244.053	182.023	79.5398	35.3561	-1.28669	-0.423074	-1.19437	-1.16972
6	K03412	fig|6666666.20977.peg.580	Chemotaxis response regulator protein-glutamate methylesterase CheB;Ontology_term=KEGG_ENZYME:3.1.1.61	415.865	51.1985	111.075	44.7381	59.7558	-3.02194	1.11736	-1.31196	0.417575	521.65	97.7375	69.2833	60.4288	47.0315	-2.4161	-0.496405	-0.197271	-0.361609
7	K03415	fig|6666666.20977.peg.318	Chemotaxis protein CheV;Ontology_term=KEGG_ENZYME:2.7.3.-	594.605	149.955	126.124	58.0683	75.6429	-1.9874	-0.249687	-1.11902	0.381454	810.144	230.882	112.005	81.2829	75.6405	-1.81102	-1.04359	-0.462539	-0.103793
8	K03411	fig|6666666.20977.peg.584	Chemotaxis protein CheD	389.145	110.879	186.043	43.2468	39.2591	-1.81132	0.74665	-2.10497	-0.139566	567.211	241.884	147.434	64.0311	30.1213	-1.22957	-0.714246	-1.20322	-1.08799
9	K00575	fig|6666666.20977.peg.1329	Chemotaxis protein methyltransferase CheR;Ontology_term=KEGG_ENZYME:2.1.1.80	45.8981	33.0927	37.3514	39.1505	40.9795	-0.471921	0.174649	0.0678684	0.0658716	52.23	53.0428	25.2837	49.8898	33.7651	0.0222782	-1.06895	0.980537	-0.563212
Regulatory genes invovled in mobility
1	_	fig|6666666.20977.peg.585	RNA polymerase sigma factor for flagellar operon, SigD	480.16	151.59	226.02	56.3	59.44	-1.66334	0.576276	-2.00524	0.0782992	650.92	292.06	198.62	96.56	45.45	-1.15622	-0.556254	-1.04051	-1.08715
2	_	fig|6666666.20977.peg.2650	Swarming motility protein SwrC	750.875	112.33	187.673	282.043	174.509	-2.74083	0.740478	0.587694	-0.692614	673.389	103.683	171.916	226.605	206.529	-2.69926	0.729524	0.398476	-0.133835
Operon srf for biosynthesis of biosurfactin
1	_	fig|6666666.20977.peg.2905	FIG01233961: hypothetical protein	967.228	509.628	328.341	90.4488	37.433	-0.924411	-0.63425	-1.86002	-1.27279	963.303	577.772	209.259	77.5573	28.6733	-0.737489	-1.46521	-1.43196	-1.43555
2	_	fig|6666666.20977.peg.2906	lichenysin synthetase B	399.217	197.391	237.667	111.879	26.9499	-1.01612	0.267885	-1.087	-2.05359	419.292	249.251	116.887	73.165	21.3039	-0.750356	-1.09248	-0.675889	-1.78004
3	_	fig|6666666.20977.peg.2907	FIG01235430: hypothetical protein	537.458	170.365	266.854	151.079	36.772	-1.65752	0.647422	-0.820747	-2.03862	533.374	227.025	123.062	96.7291	34.4118	-1.2323	-0.883466	-0.347363	-1.49105
4	_	fig|6666666.20977.peg.2908	Long-chain-fatty-acid--CoA ligase;Ontology_term=KEGG_ENZYME:6.2.1.3	205.407	42.2517	65.8435	67.0841	11.0821	-2.2814	0.640032	0.0269298	-2.59774	172.194	51.4782	23.6764	36.8156	11.9192	-1.742	-1.12051	0.636867	-1.62703
5	_	fig|6666666.20977.peg.2909	Long-chain-fatty-acid--CoA ligase;Ontology_term=KEGG_ENZYME:6.2.1.3	234.234	79.3298	89.0819	59.1061	20.2402	-1.56202	0.167269	-0.591825	-1.54608	210.636	88.1225	71.131	52.9932	20.2485	-1.25717	-0.309032	-0.424671	-1.38799
6	_	fig|6666666.20977.peg.2910	Thioesterase	510.832	147.306	142.031	86.2144	22.2794	-1.79403	-0.0526103	-0.720205	-1.95222	442.739	155.804	111.166	100.049	27.9391	-1.50672	-0.487017	-0.152009	-1.84035
