# Supplementary material for: Transcriptome profiling analysis reveals metabolic changes across various growth phases in Bacillus pumilus BA06
Source: BMC Microbiol. 2017 Jul 11;17:156. doi: 10.1186/s12866-017-1066-7 (PMC5504735; doi:10.1186/s12866-017-1066-7)
Supplement: Supplementary file 5 — List of the differentially expressed genes involved in dormancy and sporulation by RAST analysis. (XLSX 45 kb) [file 12866_2017_1066_MOESM5_ESM.xlsx]

## Sheet: Sporulation
Additional file 5. List of the differentially expressed genes involved in dormancy and sporulation by RAST analysis
No.	Geng ID	Subsystem	Gene Annotation	Expression level (FPKM) in MM					Change fold (log2)				Expression level (FPKM) in GM					Change fold (log2)
				4 h	12 h	24 h	48 h	72 h	12/4	24/12	48/24	72/48	4 h	12 h	24 h	48 h	72 h	12/4	24/12	48/24	72/48
1	fig|6666666.20977.peg.789	Dormancy and Sporulation	Cell division inhibitor	110.857	357.697	332.771	44.2848	29.2617	1.69004	-0.104208	-2.90965	-0.597798	111.842	382.639	356.402	65.7851	36.8878	1.77452	-0.102478	-2.43767	-0.834617
2	fig|6666666.20977.peg.616	Dormancy and Sporulation	Dipicolinate synthase subunit A (EC 4.2.1.52)	1.29527	1.35143	14.6663	466.421	1334.71	0.0612339	3.43995	4.99106	1.51682	0.539297	0.984345	3.39338	10.8422	1262.62	0.868084	1.78549	1.67586	6.86362
3	fig|6666666.20977.peg.617	Dormancy and Sporulation	Dipicolinate synthase subunit B	1.13235	0.586924	22.0623	589.347	1518.78	-0.948074	5.23227	4.73946	1.36572	0.313524	0.859208	3.59204	12.2284	1499.62	1.45443	2.06372	1.76736	6.93822
4	fig|6666666.20977.peg.648	Dormancy and Sporulation	Outer spore coat protein E	18.8996	44.0781	80.3959	5540.93	7892.05	1.22171	0.86706	6.10686	0.510272	13.8254	34.3363	58.2159	691.817	8513.06	1.31241	0.761679	3.57091	3.62122
5	fig|6666666.20977.peg.1376	Dormancy and Sporulation	Spore maturation protein B	0.328433	3.05685	0.8544	194.155	228.083	3.21837	-1.83906	7.82808	0.23235	0.363403	1.66043	2.26523	64.999	168.058	2.19191	0.448101	4.84269	1.37047
6	fig|6666666.20977.peg.1377	Dormancy and Sporulation	Spore maturation protein A	1.14905	1.48862	2.23905	103.911	111.859	0.373534	0.588911	5.53632	0.106333	0.636241	0.290611	0.993775	33.6359	100.437	-1.13048	1.77383	5.08094	1.57822
7	fig|6666666.20977.peg.1057	Dormancy and Sporulation	Spore germination protein GerAA, germination response to L-alanine and related amino acids (earliest stage)	6.85919	9.64246	11.7697	103.25	108.683	0.491363	0.287604	3.13299	0.0739845	3.96992	6.00335	9.56874	15.3439	125.017	0.596658	0.672561	0.681264	3.02639
8	fig|6666666.20977.peg.1058	Dormancy and Sporulation	Spore germination protein GerAB, germination response to L-alanine and related amino acids (earliest stage)	11.5102	6.68397	14.5486	77.5366	127.507	-0.784136	1.1221	2.414	0.717627	9.09422	5.31546	8.5105	15.0899	114.57	-0.774755	0.679049	0.826267	2.92457
9	fig|6666666.20977.peg.1059	Dormancy and Sporulation	Spore germination protein GerAC, germination response to L-alanine and related amino acids (earliest stage)	51.4676	21.757	53.639	81.0955	115.512	-1.24218	1.3018	0.59634	0.510349	37.6639	20.9713	29.3957	35.6268	100.342	-0.844766	0.487189	0.277358	1.49389
10	fig|6666666.20977.peg.13	Dormancy and Sporulation	Protein GerPF, required for proper assembly of spore coat, mutations lead to super-dormant spore	286.656	2205.02	2112.92	3338.99	4399.81	2.9434	-0.0615536	0.660174	0.398029	288.663	1631.61	2268.26	1695.52	5768.28	2.49884	0.47529	-0.419858	1.76641
11	fig|6666666.20977.peg.945	Dormancy and Sporulation	Similar to proteins GerPF and GerPA	2.38851	4.7808	35.345	3231.21	5098.22	1.00114	2.88618	6.51442	0.657919	2.56593	21.7808	24.9941	110.901	5204.62	3.0855	0.198531	2.14961	5.55245
12	fig|6666666.20977.peg.1352	Dormancy and Sporulation	Spore germination protein YpeB	10.399	6.69901	11.6232	344.889	539.65	-0.634425	0.794988	4.89105	0.645892	9.33755	6.48946	5.84939	38.1027	418.992	-0.524946	-0.149812	2.70354	3.45896
13	fig|6666666.20977.peg.1353	Dormancy and Sporulation	Spore cortex-lytic enzyme, lytic transglycosylase SleB	7.42456	1.97824	7.97144	192.885	272.272	-1.90809	2.01062	4.59676	0.497308	5.2622	4.64215	3.67981	15.9565	244.436	-0.180873	-0.335162	2.11644	3.93724
14	fig|6666666.20977.peg.14	Dormancy and Sporulation	Protein GerPE, required for proper assembly of spore coat, mutations lead to super-dormant spore	210.826	1675.2	1615.82	1961.93	2764.07	2.99021	-0.0520669	0.280007	0.494521	172.21	1278.45	1600.1	1119.54	2667.79	2.89215	0.323766	-0.515256	1.25274
15	fig|6666666.20977.peg.15	Dormancy and Sporulation	Protein GerPC, required for proper assembly of spore coat, mutations lead to super-dormant spore	185.338	1600.19	1375.95	2294.26	3234.16	3.11001	-0.217815	0.737601	0.495362	160.259	1514.22	1693.78	1189.47	3079.79	3.2401	0.161672	-0.509928	1.37251
16	fig|6666666.20977.peg.16	Dormancy and Sporulation	Protein GerPB, required for proper assembly of spore coat, mutations lead to super-dormant spore	96.9724	1081.01	880.633	1598.43	2366.69	3.47866	-0.295767	0.860043	0.566215	91.8356	948.475	1125.68	762.135	2116.59	3.36848	0.247115	-0.562678	1.47362
17	fig|6666666.20977.peg.17	Dormancy and Sporulation	Protein GerPA, required for proper assembly of spore coat, mutations lead to super-dormant spore	66.8782	815.126	674.768	1374.79	1782.28	3.60742	-0.272632	1.02675	0.374513	64.1484	588.082	764.818	616.716	1642.32	3.19653	0.379099	-0.31051	1.41306
18	fig|6666666.20977.peg.18	Dormancy and Sporulation	Spo0E-like putative sporulation regulatory protein in grePA-PF operon	230.677	2781.86	1808.45	1975.28	1389.29	3.5921	-0.621296	0.127303	-0.507709	173.228	2353.26	2278.27	1574.62	1919.88	3.76392	-0.046722	-0.532935	0.286012
19	fig|6666666.20977.peg.2442	Dormancy and Sporulation	Germination-specific N-acetylmuramoyl-L-alanine amidase (EC 3.5.1.28), cell wall hydrolase CwlD	4.16739	3.42219	6.53973	69.9309	73.729	-0.284224	0.934311	3.41863	0.0763021	2.18914	3.99752	5.59362	18.9337	77.4143	0.868741	0.484677	1.7591	2.03164
20	fig|6666666.20977.peg.2444	Dormancy and Sporulation	Spore germination protein GerD	179.195	167.394	181.305	1848.42	2171.35	-0.0982826	0.115171	3.3498	0.2323	150.276	216.036	124.26	230.444	2765.85	0.523657	-0.79791	0.891054	3.58523
21	fig|6666666.20977.peg.2457	Dormancy and Sporulation	Spore cortex-lytic enzyme, N-acetylglucosaminidase SleL (EC 3.2.1.-)	20.1246	120.479	100.213	188.877	225.439	2.58175	-0.265712	0.914377	0.25529	20.7481	96.1125	141.104	94.256	231.106	2.21174	0.553963	-0.582103	1.2939
22	fig|6666666.20977.peg.2833	Dormancy and Sporulation	Spore cortex-lytic enzyme CwlJ	1.88577	2.4199	8.62189	84.828	206.909	0.359794	1.83306	3.29846	1.28638	0.520161	4.75898	1.60849	13.9649	107.872	3.19362	-1.56495	3.11803	2.94944
23	fig|6666666.20977.peg.292	Dormancy and Sporulation	Uncharacterized protein YkvT, NOT involved in spore germination	2.47168	105.253	59.6485	43.884	30.8867	5.41223	-0.819304	-0.442791	-0.506709	1.64367	85.8103	107.5	39.3174	48.1421	5.70616	0.325114	-1.4511	0.292131
24	fig|6666666.20977.peg.3226	Dormancy and Sporulation	Spore germination protein GerKA	1.90874	8.56749	15.1398	153.567	148.872	2.16625	0.821402	3.34245	-0.0447958	1.71812	7.55895	8.93915	12.0593	171.185	2.13736	0.241952	0.431937	3.82734
25	fig|6666666.20977.peg.3227	Dormancy and Sporulation	Spore germination protein GerAB, germination response to L-alanine and related amino acids (earliest stage)	3.17644	21.6486	30.0564	139.595	186.437	2.76879	0.473398	2.2155	0.417441	1.41173	15.5849	20.4713	12.6849	161.24	3.46461	0.393454	-0.690491	3.66803
26	fig|6666666.20977.peg.3228	Dormancy and Sporulation	Spore germination protein GerAC, germination response to L-alanine and related amino acids (earliest stage)	7.38903	50.1571	77.8073	248.742	394.963	2.763	0.633452	1.67667	0.667067	7.53789	40.0339	57.3032	31.3304	304.866	2.40899	0.517394	-0.871053	3.28254
27	fig|6666666.20977.peg.3239	Dormancy and Sporulation	Spore germination protein GerKA	5.21097	8.93968	10.5565	154.234	183.768	0.778671	0.239836	3.86892	0.252765	5.09503	9.02094	11.2564	14.0595	234.512	0.824187	0.319396	0.3208	4.06004
28	fig|6666666.20977.peg.3240	Dormancy and Sporulation	Spore germination protein GerKB	4.97145	6.92874	6.75606	109.614	171.653	0.478926	-0.0364109	4.02011	0.647063	3.96574	8.39942	4.91117	9.97875	202.655	1.0827	-0.774223	1.02279	4.34402
29	fig|6666666.20977.peg.3241	Dormancy and Sporulation	Spore germination protein GerKC	4.37434	7.36901	10.5219	93.6453	137.235	0.752405	0.513853	3.15381	0.55137	3.91569	7.63751	9.50908	13.2329	158.11	0.963836	0.316203	0.476752	3.57873
30	fig|6666666.20977.peg.3879	Dormancy and Sporulation	Spore germination protein GerHA/GerIA	4.65045	9.46087	11.3162	81.2386	100.882	1.0246	0.258345	2.84378	0.312431	3.58001	11.2471	7.12099	23.0206	119.58	1.65152	-0.659403	1.69278	2.37698
31	fig|6666666.20977.peg.3880	Dormancy and Sporulation	Spore germination protein GerQB	2.92232	6.37505	5.74849	99.9805	155.461	1.12532	-0.149254	4.12039	0.636834	3.24698	9.27368	4.30194	17.5859	144.515	1.51404	-1.10815	2.03136	3.03873
32	fig|6666666.20977.peg.3881	Dormancy and Sporulation	Spore germination protein GerQC	2.48709	3.96725	6.09225	71.7545	112.584	0.673681	0.618836	3.55802	0.649861	1.59973	3.98069	3.51401	12.9207	102.701	1.31519	-0.1799	1.87849	2.99069
33	fig|6666666.20977.peg.275		Spo0E regulatory protein2C specific dephosphorylation of Spo0A-P (stage 0 sporulation)	1463.28	7239.38	7402.97	1854.93	1826.26	2.30666	0.032238	-1.99674	-0.0224726	1009.09	4495.01	6991.59	2201.55	2145.56	2.15527	0.637296	-1.6671	-0.0371654
34	fig|6666666.20977.peg.3281	Dormancy and Sporulation	Stage II sporulation protein related to metaloproteases (SpoIIQ)	82.2858	503.33	275.724	8755.24	8531.65	2.61279	-0.86828	4.98885	-0.0373219	88.096	648.65	326.749	2441.27	8510.04	2.88029	-0.989257	2.90138	1.80153
35	fig|6666666.20977.peg.3298	Dormancy and Sporulation	Stage II sporulation protein D (SpoIID)	27.9029	111.804	200.007	410.353	505.496	2.00248	0.839079	1.03682	0.300834	31.4488	110.522	125.167	189.648	443.37	1.81326	0.179521	0.59947	1.22519
36	fig|6666666.20977.peg.3320	Dormancy and Sporulation	Stage II sporulation protein required for processing of pro-sigma-E (SpoIIR)	2.98495	66.3913	32.2754	143.926	116.916	4.47522	-1.04056	2.15682	-0.299855	3.30822	109.267	39.9894	53.4185	95.3108	5.04566	-1.45017	0.417722	0.8353
37	fig|6666666.20977.peg.1413	Dormancy and Sporulation	Stage II sporulation protein M (SpoIIM)	37.2906	29.3024	18.6368	97.9312	80.2938	-0.347793	-0.652865	2.39361	-0.28648	32.391	33.6619	17.7719	38.0786	107.438	0.0555236	-0.921519	1.09938	1.49645
38	fig|6666666.20977.peg.1619	Dormancy and Sporulation	Stage II sporulation protein P	6.93613	10.2291	8.08086	65.8147	79.2664	0.560476	-0.340098	3.02583	0.2683	5.56047	10.7217	8.6381	22.4424	75.7418	0.947255	-0.311748	1.37744	1.75486
39	fig|6666666.20977.peg.1790	Dormancy and Sporulation	Stage II sporulation protein B	1.25844	22.6394	33.0899	197.294	399.443	4.16913	0.547555	2.57588	1.01764	1.24255	20.1245	30.6606	180.078	252.391	4.01758	0.607433	2.55416	0.487039
40	fig|6666666.20977.peg.2348	Dormancy and Sporulation	Stage II sporulation serine phosphatase for sigma-F activation (SpoIIE)	0.761279	24.7167	19.8972	98.3666	133.969	5.02092	-0.312921	2.3056	0.445659	0.451836	23.8954	19.611	95.0277	102.472	5.72479	-0.28507	2.27669	0.10881
41	fig|6666666.20977.peg.1498	Dormancy and Sporulation	Stage III sporulation protein AH	1.55193	13.6925	19.4714	1132.73	886.079	3.14125	0.507971	5.8623	-0.354297	1.71965	12.3029	13.4517	436.785	867.326	2.83881	0.12879	5.02106	0.989651
42	fig|6666666.20977.peg.1499	Dormancy and Sporulation	Stage III sporulation protein AG	0.476208	1.73194	3.08844	166.099	259.657	1.86273	0.834489	5.74902	0.644564	0.263948	2.4103	1.37806	48.1506	138.564	3.19089	-0.806574	5.12684	1.52493
43	fig|6666666.20977.peg.1500	Dormancy and Sporulation	Stage III sporulation protein AF	0	0.805443	0.671428	48.5089	69.9614	#DIV/0!	-0.26255	6.17487	0.52831	0	0.523529	0.597851	15.8724	45.0944	#DIV/0!	0.191517	4.73059	1.50643
44	fig|6666666.20977.peg.1501	Dormancy and Sporulation	Stage III sporulation protein AE	0.805352	2.88815	2.97333	101.742	189.383	1.84245	0.0419339	5.09669	0.896391	1.79009	2.91618	3.76459	22.4469	151.06	0.704048	0.368413	2.57595	2.75053
45	fig|6666666.20977.peg.1502	Dormancy and Sporulation	Stage III sporulation protein AD	0.906123	2.74573	0	66.2836	125.712	1.59941	#NUM!	#DIV/0!	0.923399	1.9845	1.82542	1.00265	30.0089	82.8243	-0.120547	-0.86441	4.9035	1.46466
46	fig|6666666.20977.peg.1503	Dormancy and Sporulation	Stage III sporulation protein AC	0	0	0	32.2775	116.25	#DIV/0!	#DIV/0!	#DIV/0!	1.84863	0	6.41623	3.23873	24.8598	62.2355	#DIV/0!	-0.986298	2.94031	1.32392
47	fig|6666666.20977.peg.1504	Dormancy and Sporulation	Stage III sporulation protein AB	0.349029	1.08167	3.17993	73.4536	112.948	1.63184	1.55573	4.52977	0.620754	0	0.70564	2.80409	34.5463	90.3471	#DIV/0!	1.99053	3.62293	1.38695
48	fig|6666666.20977.peg.1505	Dormancy and Sporulation	Stage III sporulation protein AA	0.629326	0.656771	1.01783	78.1269	105.578	0.0615829	0.632034	6.26225	0.434418	0.349401	1.91315	0.916284	24.6415	86.5748	2.45299	-1.06208	4.74915	1.81286
49	fig|6666666.20977.peg.3270	Dormancy and Sporulation	Stage III sporulation protein D	14.0094	114.979	151.775	1606.32	1570.76	3.0369	0.400564	3.40375	-0.0322966	11.4598	145.862	205.309	263.878	1692.56	3.66995	0.493193	0.362074	2.68126
50	fig|6666666.20977.peg.1338	Dormancy and Sporulation	Stage IV sporulation protein A	4.14239	17.1659	33.0219	3470.47	3947.13	2.05101	0.943878	6.71556	0.185673	3.50466	11.2337	15.4999	799.879	3440.53	1.68049	0.464426	5.68945	2.10478
51	fig|6666666.20977.peg.1485	Dormancy and Sporulation	Stage IV sporulation protein B	2.23764	8.69729	9.08501	972.357	1487.34	1.95859	0.0629222	6.74185	0.613176	3.19793	10.0482	6.10556	57.6477	1363.87	1.65173	-0.718742	3.23907	4.5643
52	fig|6666666.20977.peg.1781	Dormancy and Sporulation	Stage IV sporulation pro-sigma-K processing enzyme (SpoIVFB)	13.5889	15.622	21.8766	187.355	179.091	0.20115	0.485809	3.09831	-0.0650816	11.9897	16.5912	14.9968	83.6558	196.964	0.468623	-0.145764	2.47981	1.23539
53	fig|6666666.20977.peg.1782	Dormancy and Sporulation	Stage IV sporulation protein FA (SpoIVFA)	16.0717	20.9277	26.2684	388.241	407.47	0.380891	0.327915	3.88555	0.0697414	11.8889	18.4106	20.2266	149.244	379.92	0.630921	0.135717	2.88335	1.34802
54	fig|6666666.20977.peg.1797	Dormancy and Sporulation	Stage VI sporulation protein D	3.62536	2.41378	5.81938	354.312	589.603	-0.58683	1.26957	5.92801	0.734724	3.05269	1.89366	2.95401	105.793	411.172	-0.688904	0.641497	5.16243	1.9585
55	fig|6666666.20977.peg.1600		Stage IV sporulation protein	1.62027	8.95772	4.63614	99.0562	116.22	2.4669	-0.950207	4.41725	0.230539	1.8007	7.74438	7.03255	27.5692	107.714	2.10459	-0.139102	1.97094	1.96608
56	fig|6666666.20977.peg.1396	Dormancy and Sporulation	Stage V sporulation protein AF (SpoVAF)	7.14715	15.1607	18.2233	368.32	606.163	1.0849	0.265448	4.3371	0.718746	6.63942	16.0571	12.1817	38.6769	411.164	1.27408	-0.398496	1.66676	3.41017
57	fig|6666666.20977.peg.1397	Dormancy and Sporulation	Stage V sporulation protein AE (SpoVAE)	1.63898	1.41661	4.25646	277.981	445.968	-0.210356	1.58721	6.02919	0.681954	0.907784	4.42235	2.20739	13.661	268.932	2.28439	-1.00247	2.62965	4.29911
58	fig|6666666.20977.peg.1398	Dormancy and Sporulation	Stage V sporulation protein AE (SpoVAE)	0.686412	1.39617	0.901841	113.807	168.119	1.02433	-0.63053	6.9795	0.562893	0	2.07533	0.769318	7.05041	139.809	#DIV/0!	-1.43169	3.19606	4.30961
59	fig|6666666.20977.peg.1399	Dormancy and Sporulation	Stage V sporulation protein AD (SpoVAD)	1.81774	3.3594	7.59441	165.796	315.053	0.886058	1.17673	4.44833	0.926185	0.931914	4.39338	3.26177	15.3899	190.767	2.23706	-0.429676	2.23826	3.63176
60	fig|6666666.20977.peg.1400	Dormancy and Sporulation	Stage V sporulation protein AC (SpoVAC)	1.28962	0.884443	1.12173	107.844	180.523	-0.544105	0.342884	6.58708	0.743237	0.47468	2.60478	1.96153	6.36389	127.863	2.45613	-0.409182	1.69793	4.32855
61	fig|6666666.20977.peg.1401	Dormancy and Sporulation	Stage V sporulation protein AB (SpoVAB)	0	0	0	78.6619	113.439	#DIV/0!	#DIV/0!	#DIV/0!	0.52818	0	0.49994	0	3.38712	110.143	#DIV/0!	#NUM!	#DIV/0!	5.02317
62	fig|6666666.20977.peg.1402	Dormancy and Sporulation	Stage V sporulation protein AA (SpoVAA)	0.265711	1.65421	2.06969	246.902	276.772	2.63821	0.323272	6.89838	0.164759	0.588769	2.68882	0.306914	12.9851	238.67	2.1912	-3.13107	5.40288	4.20009
63	fig|6666666.20977.peg.1752	Dormancy and Sporulation	Stage V sporulation protein B	3.41275	8.40207	9.91323	272.649	238.472	1.29981	0.23861	4.78155	-0.193225	3.98493	8.48051	8.99427	59.0135	209.958	1.0896	0.0848552	2.71397	1.83098
64	fig|6666666.20977.peg.2340	Dormancy and Sporulation	Stage V sporulation protein T, AbrB family transcriptional regulator (SpoVT)	272.136	170.06	229.555	1000.93	1391.78	-0.678284	0.432796	2.12443	0.47559	240.833	200.901	202.896	227.415	1153.9	-0.261548	0.0142557	0.164587	2.34312
65	fig|6666666.20977.peg.293	Dormancy and Sporulation	Stage V sporulation protein B	0.92606	7.53874	9.30373	133.07	128.462	3.02515	0.303486	3.83823	-0.0508437	0.457536	7.40813	10.4713	33.4928	113.177	4.01715	0.499259	1.67741	1.75666
66	fig|6666666.20977.peg.447	Dormancy and Sporulation	Stage V sporulation protein D (Sporulation-specific penicillin-binding protein)	1.2183	3.08049	5.73378	121.632	145.909	1.33829	0.896327	4.40689	0.262546	1.19576	4.21657	3.69742	42.5733	89.4559	1.81814	-0.189551	3.52536	1.07123
67	fig|6666666.20977.peg.451	Dormancy and Sporulation	Stage V sporulation protein E	65.0534	24.8361	39.7467	746.867	660.565	-1.38919	0.678396	4.23194	-0.177151	80.6097	34.7763	28.1851	233.951	549.969	-1.21285	-0.303172	3.0532	1.23314
68	fig|6666666.20977.peg.641	Dormancy and Sporulation	Stage V sporulation protein required for dehydratation of the spore core and assembly of the coat (SpoVS)	5247.97	1094.86	2287.75	7893.49	5860.33	-2.26101	1.06318	1.78673	-0.429681	2943.89	940.005	1958.2	6544.91	6800.56	-1.64698	1.05879	1.74085	0.0552802
69	fig|6666666.20977.peg.676	Dormancy and Sporulation	Stage V sporulation protein whose disruption leads to the production of immature spores (SpoVK)	8.25326	14.4131	20.5761	397.209	581.881	0.804345	0.513589	4.27086	0.550826	5.66612	12.1659	11.0178	67.9466	453.013	1.10241	-0.143007	2.62457	2.73708
70	fig|6666666.20977.peg.2208	Clustering-based subsystems	Stage V sporulation protein involved in spore cortex synthesis (SpoVR)	7.76099	40.0388	27.2559	292.36	309.14	2.36709	-0.55483	3.42311	0.0805144	15.7847	54.4234	75.3312	98.6386	291.203	1.7857	0.46902	0.388905	1.5618
71	fig|6666666.20977.peg.461	Dormancy and Sporulation	Sporulation sigma-E factor processing peptidase (SpoIIGA)	4.99427	57.4996	61.9918	1162.28	1061.7	3.52521	0.108525	4.22874	-0.130581	3.11949	42.8598	33.9978	477.182	1068.28	3.78024	-0.334184	3.81103	1.16268
72	fig|6666666.20977.peg.1222		involved in maturation of the outermost layer of the spore	0	0.840713	68.982	596.372	2643.04	#DIV/0!	6.35846	3.11192	2.14791	0.91069	2.51021	3.69185	6.63939	3035.62	1.46278	0.556536	0.846707	8.83672
73	fig|6666666.20977.peg.1224		involved in maturation of the outermost layer of the spore	2.11568	4.87348	184.781	2711.14	11623.8	1.20383	5.24472	3.87501	2.10011	1.74884	10.6725	32.3496	48.2351	14493.5	2.60943	1.59985	0.576335	8.23111
74	fig|6666666.20977.peg.2333	Dormancy and Sporulation	Protein of unknown function identified by role in sporulation (SpoVG)	4447.31	8993.51	8129.62	3238.38	2134.91	1.01595	-0.145696	-1.32792	-0.601097	3047.32	8415.79	8321.53	9010.61	3038.64	1.46556	-0.0162499	0.114776	-1.5682
75	fig|6666666.20977.peg.2337	Dormancy and Sporulation	Peptidyl-tRNA hydrolase (EC 3.1.1.29)	121.765	89.3951	180.304	139.751	167.14	-0.445832	1.01216	-0.367573	0.258198	116.358	107.841	102.218	141.894	189.376	-0.109665	-0.0772565	0.473164	0.41644
76	fig|6666666.20977.peg.1620	Dormancy and Sporulation	Endopeptidase spore protease Gpr (EC 3.4.24.78)	6.37596	13.2004	17.1293	51.66	78.7878	1.04987	0.375885	1.59258	0.608925	6.52894	13.054	11.6789	27.5151	66.3094	0.999571	-0.160588	1.23632	1.26899
77	fig|6666666.20977.peg.2010	Dormancy and Sporulation	Small acid-soluble spore protein, alpha/beta family, SASP_1	344.862	401.662	1172.94	77405.1	88925.5	0.219963	1.54608	6.04423	0.200169	287.951	486.793	769.13	4326.56	90389.1	0.757485	0.659919	2.49192	4.38486
78	fig|6666666.20977.peg.2233	Dormancy and Sporulation	Small acid-soluble spore protein, alpha/beta family, SASP_1	30.2244	37.0758	122.802	9668.99	20187.6	0.294764	1.72778	6.29896	1.06203	25.0231	41.025	72.0909	573.851	19529.8	0.713243	0.813314	2.99279	5.08886
79	fig|6666666.20977.peg.256	Dormancy and Sporulation	Small acid-soluble spore protein, alpha/beta family, SASP_6	32.9838	16.5985	33.6419	132.041	181.191	-0.990705	1.01921	1.97265	0.456525	34.8971	16.8447	41.5303	46.1052	157.174	-1.05081	1.30187	0.150765	1.76936
80	fig|6666666.20977.peg.1929		Small2C acid-soluble spore protein	7.16553	50.1984	35.345	627.952	622.884	2.8085	-0.506135	4.15108	-0.0116908	28.2253	26.621	44.9893	59.5077	803.437	-0.0844241	0.757017	0.403494	3.75504
81	fig|6666666.20977.peg.2329		small2C acid-soluble spore protein	42.7282	43.7962	103.817	1451.32	2919.67	0.0356172	1.24517	3.80525	1.00844	32.8187	22.2137	50.1093	139.162	2289.88	-0.563068	1.17363	1.47362	4.04043
82	fig|6666666.20977.peg.808		small2C acid-soluble spore protein gamma-type (sasp)	994.317	1171.77	2019.61	116193	176108	0.236912	0.785387	5.8463	0.599937	1198.17	1139.7	1425.74	3840.38	153393	-0.0721785	0.323057	1.42954	5.31984
83	fig|6666666.20977.peg.3780		Small2C acid-soluble spore protein O	0	0	0	1584.98	3430.03	#DIV/0!	#DIV/0!	#DIV/0!	1.11376	0	0	0	0	4191.15	#DIV/0!	#DIV/0!	#DIV/0!	#DIV/0!
84	fig|6666666.20977.peg.3779		Small2C acid-soluble spore protein P	0	0	31.23	848.434	1545.56	#DIV/0!	#DIV/0!	4.7638	0.865255	0	46.6655	0	23.4526	1689.76	#DIV/0!	#NUM!	#DIV/0!	6.17093
85	fig|6666666.20977.peg.19		Inner spore coat protein H	30.4382	39.8365	68.6099	175.644	295.898	0.388208	0.784326	1.35617	0.752446	22.0251	36.3007	49.122	87.9276	276.047	0.720849	0.436372	0.839947	1.65053
86	fig|6666666.20977.peg.1045		Spore coat F-containing protein	7.68451	19.8843	32.1341	1162.95	1963.13	1.3716	0.692475	5.17754	0.755367	8.44378	31.6805	26.6006	78.1384	2091.63	1.90763	-0.252136	1.55457	4.74245
87	fig|6666666.20977.peg.3411		Spore coat polysaccharide biosynthesis protein spsF	3.98778	3.71319	25.5682	391.499	2203.75	-0.102927	2.78362	3.93659	2.49288	1.6296	7.43885	14.852	25.2664	1342.9	2.19056	0.997506	0.766563	5.73199
88	fig|6666666.20977.peg.1221		spore coat polysaccharide synthesis	2.00262	5.8461	101.165	802.674	4210.49	1.54559	4.11309	2.9881	2.3911	1.99177	5.45073	10.4776	17.6927	3894.75	1.4524	0.942787	0.755846	7.78223
89	fig|6666666.20977.peg.3416		spore coat polysaccharide synthesis	7.61136	22.7655	52.079	440.341	1953.85	1.58062	1.19385	3.07985	2.14963	7.14579	20.36	21.9857	35.4566	1791.34	1.51057	0.110828	0.689489	5.65884
90	fig|6666666.20977.peg.3778		spore coat protein (outer)	6.71017	23.4392	31.4874	1589.68	3379.33	1.8045	0.425851	5.65782	1.088	5.54357	11.8443	15.8002	58.6598	3533.01	1.09531	0.41575	1.89243	5.91238
91	fig|6666666.20977.peg.2576		Spore coat protein A	6.32524	39.3937	63.0926	1026.56	1982.89	2.63877	0.679506	4.0242	0.949787	4.91405	29.9676	42.5208	46.0799	2041.26	2.60842	0.504765	0.115969	5.46918
92	fig|6666666.20977.peg.986		Spore coat protein S	6.93209	3.69236	12.8298	245.257	208.621	-0.908747	1.79688	4.25672	-0.23341	6.79482	5.78647	6.50197	37.6304	296.954	-0.231752	0.168193	2.53295	2.98027
93	fig|6666666.20977.peg.119		Spore coat protein W	11.2777	31.2771	332.423	13259.7	34697.2	1.47163	3.40984	5.31788	1.38777	16.5077	28.7858	119.176	213.722	37362.7	0.802218	2.04966	0.842642	7.44972
94	fig|6666666.20977.peg.118		Spore coat protein X	40.637	98.0396	959.521	31171.2	86875.8	1.27057	3.29088	5.02176	1.47874	30.9313	83.2847	333.527	504.837	96410.5	1.42898	2.00168	0.598014	7.57723
95	fig|6666666.20977.peg.117		Spore coat protein Y	24.0621	28.7003	446.156	16017.8	43081.4	0.254303	3.95841	5.16598	1.42739	15.3773	24.6954	166.221	291.811	40007.9	0.68344	2.75079	0.811932	7.09911
96	fig|6666666.20977.peg.116		Spore coat protein Z	20.006	27.4205	298.854	14884.7	33111.3	0.454822	3.44611	5.63825	1.15349	8.34316	19.7519	114.999	252.165	30735.1	1.24333	2.54156	1.13275	6.92938
97	fig|6666666.20977.peg.305		Spore photoproduct lyase;Ontology_term=KEGG_ENZYME:4.1.99.-	7.3059	17.8571	25.4896	412.523	531.523	1.28936	0.513411	4.01649	0.365658	7.04384	20.3991	37.6284	30.8127	686.982	1.53407	0.883316	-0.288297	4.47868
98	fig|6666666.20977.peg.3717		Spore protease GPR related protein	109.573	262.25	151.079	1001.57	742.312	1.25905	-0.79564	2.72889	-0.432166	101.365	272.438	191.109	341.098	836.205	1.42637	-0.511532	0.835791	1.29367
99	fig|6666666.20977.peg.1767		Sporulation cortex protein coxA	1.59427	2.20562	12.7631	903.108	2209.61	0.468288	2.53272	6.14485	1.29082	2.64946	1.07553	7.05902	77.6087	1965.48	-1.30065	2.71442	3.45868	4.66252
100	fig|6666666.20977.peg.1986		Sporulation protein2C YTFJ Bacillus subtilis ortholog	3.439	18.5733	19.6303	2085.51	2460.12	2.43317	0.0798521	6.73117	0.238328	1.89872	17.3652	18.1441	175.741	2549.1	3.1931	0.0633015	3.27588	3.85847
101	fig|6666666.20977.peg.2094		sporulation-control gene	21.7722	30.6414	33.7941	47.9046	43.6815	0.492995	0.141289	0.503393	-0.133142	27.856	22.4488	30.0671	59.6896	43.2693	-0.31135	0.421547	0.989294	-0.464136
102	fig|6666666.20977.peg.2326		Sporulation-specific protease YabG	4.15123	9.52655	24.7139	1086.39	2429.32	1.19841	1.3753	5.45808	1.16101	4.42433	11.2724	14.8826	32.9833	2171.54	1.34926	0.400832	1.14811	6.04084
103	fig|6666666.20977.peg.3413		SpsD	3.364	6.8419	29.172	367.33	1614.35	1.02422	2.09212	3.65442	2.1358	2.05399	4.77172	12.7238	24.629	1174.68	1.21608	1.41495	0.952828	5.57577
104	fig|6666666.20977.peg.1095		SspJ	511.534	134.026	90.8565	977.408	1100.6	-1.93232	-0.560851	3.4273	0.171257	281.926	203.465	331.637	401.31	1585.18	-0.470536	0.704824	0.275112	1.98186
105	fig|6666666.20977.peg.1263		SspL	0	0	0	3732.12	4801.6	#DIV/0!	#DIV/0!	#DIV/0!	0.36352	129.96	153.92	221.828	847.888	6714	0.244113	0.527261	1.93443	2.98523
106	fig|6666666.20977.peg.1898		Major transcriptional regulator of spore coat formation GerE	49.8636	25.2828	2993.61	28877.6	67070.2	-0.979831	6.88759	3.26999	1.21572	39.0424	57.7386	450.749	1033.19	90044.6	0.564494	2.96472	1.19671	6.44546
107	fig|6666666.20977.peg.120		CotV	35.7392	40.0039	1112.34	28723.1	78275.1	0.162633	4.79731	4.69054	1.44634	19.9933	44.0559	242.228	425.011	94202	1.13982	2.45896	0.811135	7.79211
108	fig|6666666.20977.peg.909	K07697	Sporulation kinase B;Ontology_term=KEGG_ENZYME:2.7.13.3	651.197	298.671	332.275	624.129	382.072	-1.12454	0.153821	0.909466	-0.708	540.771	348.546	260.133	522.67	573.083	-0.633669	-0.4221	1.00665	0.132844
109	fig|6666666.20977.peg.911	K06347	KapB2C lipoprotein required for KinB pathway to sporulation	523.734	153.362	218.702	514.27	562.604	-1.77189	0.512025	1.23356	0.129594	453.696	157.376	119.077	399.774	690.526	-1.52751	-0.402321	1.74729	0.788511
110	fig|6666666.20977.peg.912	Dormancy and Sporulation	KapD, inhibitor of KinA pathway to sporulation	155.974	99.0921	141.366	419.781	554.867	-0.654464	0.512593	1.5702	0.402505	144.344	92.3162	104.126	180.612	761.728	-0.644855	0.173675	0.794563	2.07638
111	fig|6666666.20977.peg.311	K02491	two-component sensor histidine kinase KinA	168.235	334.5	333.848	273.606	277.483	0.991528	-0.00281481	-0.287092	0.0202995	157.983	346.918	381.735	322.905	280.117	1.13483	0.137977	-0.241462	-0.20508
112	fig|6666666.20977.peg.312	K02491	two-component sensor histidine kinase KinA	198.175	349.032	397.434	247.136	233.118	0.816584	0.187356	-0.68541	-0.0842448	166.425	386.772	434.917	348.545	216.473	1.21661	0.169257	-0.319395	-0.687158
113	fig|6666666.20977.peg.373	K07698	Sporulation kinase C;Ontology_term=KEGG_ENZYME:2.7.13.3	16.2318	31.216	24.3721	35.0575	27.8929	0.943463	-0.357055	0.524493	-0.329825	13.1223	34.8419	25.8858	37.8958	31.0027	1.4088	-0.428662	0.549877	-0.289644
114	fig|6666666.20977.peg.276	K13532	sensor histidine kinase KinD	388.324	1052.53	931.362	527.888	241.858	1.43853	-0.176447	-0.81911	-1.12607	345.388	1114.76	876.995	507.167	361.155	1.69044	-0.346093	-0.790108	-0.489843
115	fig|6666666.20977.peg.265	K13533	Two-component sensor histidine kinase KinE	44.0848	108.329	133.186	77.9992	100.1	1.29707	0.298023	-0.771911	0.359911	42.7919	110.058	99.547	244.594	95.4709	1.36285	-0.144814	1.29694	-1.35726
116	fig|6666666.20977.peg.3334	K02490	Sporulation initiation phosphotransferase (Spo0F)	555.218	312.166	262.112	484.677	359.91	-0.830741	-0.25213	0.88684	-0.429387	510.363	363.71	320.991	806.402	486.264	-0.488735	-0.180256	1.32897	-0.729759
117	fig|6666666.20977.peg.1777	K06375	Sporulation initiation phosphotransferase B (Spo0B)	84.6435	121.2	107.738	318.071	320.034	0.517919	-0.169863	1.56182	0.00887634	68.6618	134.323	73.147	249.394	284.374	0.968127	-0.876836	1.76956	0.189363
118	fig|6666666.20977.peg.1484	K07699	Stage 0 sporulation two-component response regulator (Spo0A)	609.652	1083.71	1252.73	1486.83	1062.38	0.829921	0.209097	0.247164	-0.48494	476.217	835.173	798.718	2627.27	1485.08	0.810456	-0.0643888	1.71781	-0.823024
119	fig|6666666.20977.peg.1641	Dormancy and Sporulation	RNA polymerase sporulation specific sigma factor SigK	6.00616	50.8847	52.2701	145.543	215.358	3.08272	0.038754	1.47739	0.565291	5.23391	49.7404	46.516	114.504	209.395	3.24846	-0.0966911	1.2996	0.870829
120	fig|6666666.20977.peg.1403	Dormancy and Sporulation	RNA polymerase sporulation specific sigma factor SigF	106.348	514.084	546.985	852.373	960.568	2.27321	0.0894972	0.639984	0.172403	96.1127	391.906	532.731	1109.48	781.067	2.02771	0.4429	1.0584	-0.506365
121	fig|6666666.20977.peg.462	Dormancy and Sporulation	RNA polymerase sporulation specific sigma factor SigE	6.72372	95.2179	92.498	1049.32	1036.95	3.8239	-0.0418106	3.50389	-0.0171084	3.36759	65.0071	60.6047	566.844	826.94	4.27081	-0.101168	3.22545	0.544831
122	fig|6666666.20977.peg.463	Clustering-based subsystems	RNA polymerase sporulation specific sigma factor SigG	11.3195	184.563	177.22	4621.4	4369.45	4.02723	-0.0585719	4.70472	-0.0808783	9.31118	121.764	125.568	1026.69	4205.85	3.70898	0.0443812	3.03146	2.0344
123	fig|6666666.20977.peg.2382	Miscellaneous	RNA polymerase sporulation specific sigma factor SigH	1455.48	2807.05	2040.98	3069.14	1672.64	0.94756	-0.459793	0.588572	-0.875707	1168.94	2292.37	1656.22	3474.89	1863.61	0.971639	-0.468946	1.06907	-0.898867
