# Supplementary material for: Transcriptome profiling analysis reveals metabolic changes across various growth phases in Bacillus pumilus BA06
Source: BMC Microbiol. 2017 Jul 11;17:156. doi: 10.1186/s12866-017-1066-7 (PMC5504735; doi:10.1186/s12866-017-1066-7)
Supplement: Supplementary file 6 — List of the differentially expressed genes assigned to protein secretion systems by KEGG analysis. (XLSX 17 kb) [file 12866_2017_1066_MOESM6_ESM.xlsx]

## Sheet: Secretion
Additional file 6. List of the differentially expressed genes assigned to protein secretion systems by KEGG analysis
No.	KEGG number	Gene ID	Gene Annotation	Expression level (FPKM) in MM					Change fold (log2)				Expression level (FPKM) in GM					Change fold (log2)
				4 h	12 h	24 h	48 h	72 h	12/4	24/12	48/24	72/48	4 h	12 h	24 h	48 h	72 h	12/4	24/12	48/24	72/48
Genes involved in Sec-dependent protein secretion system by KEGG enrichment
1	K03070	fig|6666666.20977.peg.3162	Protein export cytoplasm protein SecA ATPase RNA helicase (TC 3.A.5.1.1)	1259.48	941.604	682.175	851.452	588.314	-0.419636	-0.464979	0.319783	-0.533339	1358.6	892.984	738.597	1065.66	531.101	-0.605415	-0.273847	0.528888	-1.00469
2	K03073	fig|6666666.20977.peg.2383	Preprotein translocase subunit SecE (TC 3.A.5.1.1)	1173.25	1917.07	1575.68	2165.13	1308.88	0.708393	-0.282928	0.458479	-0.726121	842.45	1344.26	1058.51	2396.4	1099.69	0.674149	-0.344777	1.17883	-1.12377
3	K03075	fig|6666666.20977.peg.1131	Preprotein translocase subunit SecG (TC 3.A.5.1.1)	4243.04	2841.11	4267.89	4401.97	2825.19	-0.578644	0.587068	0.0446263	-0.639801	2703.81	2101.05	4307.77	5667.67	2894.07	-0.363883	1.03583	0.395815	-0.969656
4	K03076	fig|6666666.20977.peg.2418	Preprotein translocase secY subunit (TC 3.A.5.1.1)	2207.26	1188.44	2755.97	3683.18	4223.67	-0.893188	1.21349	0.418392	0.197545	3032.65	1903.33	1988.35	2191.89	2184.07	-0.672053	0.063046	0.140604	-0.0051563
5	K03210	fig|6666666.20977.peg.1755	Preprotein translocase subunit YajC (TC 3.A.5.1.1)	1365.9	221.77	717.364	820.81	708.838	-2.62272	1.69364	0.194343	-0.211592	979.592	259.986	476.947	905.269	680.242	-1.91375	0.875395	0.924518	-0.412298
7	K12257	fig|6666666.20977.peg.1750	Protein-export membrane protein SecD (TC 3.A.5.1.1) / Protein-export membrane protein SecF (TC 3.A.5.1.1)	638.061	307.611	388.986	562.902	417.954	-1.05259	0.338611	0.533166	-0.42954	717.596	351.667	247.689	730.488	495.262	-1.02896	-0.50568	1.56033	-0.560669
6	K03110	fig|6666666.20977.peg.533	Signal recognition particle receptor protein FtsY (alpha subunit) (TC 3.A.5.1.1)	185.495	184.625	183.642	148.475	156.534	-0.00678238	-0.00770187	-0.306676	0.076256	182.347	176.974	209.166	249.662	146.339	-0.043149	0.241111	0.255328	-0.770662
8	K03106	fig|6666666.20977.peg.535	Signal recognition particle2C subunit Ffh SRP54 (TC 3.A.5.1.1)	1334.12	490.064	849.509	2532.95	1517.41	-1.44485	0.793659	1.57612	-0.739208	1320.13	869.686	668.715	1296.83	1351.5	-0.602113	-0.379103	0.955526	0.0595721
9	K03217	fig|6666666.20977.peg.3727	Inner membrane protein translocase component YidC2C short form OxaI-like	639.94	402.868	571.605	2596.8	1479.34	-0.667629	0.504711	2.18364	-0.811781	624.715	378.933	392.117	1435.11	1735.6	-0.721255	0.0493414	1.87181	0.274273
10	K03217	fig|6666666.20977.peg.1460	Inner membrane protein translocase component YidC2C OxaA protein	1716.14	913.92	462.668	756.381	498.661	-0.909027	-0.982091	0.709136	-0.601054	1897.86	890.751	431.741	1024.31	555.133	-1.09128	-1.04486	1.24641	-0.883747
Genes involved in TaT secretion sytem by KEGG enrichment
1	K03116	fig|6666666.20977.peg.2558	Twin-arginine translocation protein TatA	1520.84	2344.98	1599.44	767.51	518.347	0.624707	-0.552009	-1.05931	-0.566267	1412.03	2271.05	2375.57	1308.71	641.213	0.685589	0.0649142	-0.860128	-1.02927
2	K03118	fig|6666666.20977.peg.2559	Twin-arginine translocation protein TatC	1621	3559.24	2734.68	1204.56	1175.36	1.13469	-0.380197	-1.18287	-0.0354036	1533.46	3757.28	2899.38	1904.06	946.557	1.2929	-0.373944	-0.606665	-1.00832
Genes involved in processing signal peptide by KEGG enrichment
1	K03100	fig|6666666.20977.peg.2146	Signal peptidase I;Ontology_term=KEGG_ENZYME:3.4.21.89	495.54	335.31	472.411	665.983	488.937	-0.563506	0.494547	0.495443	-0.445837	565.695	317.089	294.793	825.19	570.052	-0.835137	-0.105186	1.48502	-0.533633
2	K03100	fig|6666666.20977.peg.2304	Signal peptidase I;Ontology_term=KEGG_ENZYME:3.4.21.89	199.688	128.406	111.398	209.215	125.638	-0.637035	-0.204989	0.909263	-0.735713	194.358	163.046	118.404	205.954	204.651	-0.253437	-0.461561	0.798604	-0.00915643
3	K03100	fig|6666666.20977.peg.364	Signal peptidase I;Ontology_term=KEGG_ENZYME:3.4.21.89	203.018	377.729	193.262	607.776	348.876	0.895744	-0.966794	1.65298	-0.800825	225.492	433.1	175.271	454.321	455.206	0.941624	-1.30511	1.37412	0.00280758
4	K03101	fig|6666666.20977.peg.482	Lipoprotein signal peptidase;Ontology_term=KEGG_ENZYME:3.4.23.36	54.5933	34.4067	29.7473	103.669	87.4544	-0.666034	-0.209931	1.80115	-0.245382	58.9599	61.321	30.2598	57.9789	111.46	0.0566471	-1.01898	0.938126	0.942926
