# Supplementary material for: Transcriptome profiling analysis reveals metabolic changes across various growth phases in Bacillus pumilus BA06
Source: BMC Microbiol. 2017 Jul 11;17:156. doi: 10.1186/s12866-017-1066-7 (PMC5504735; doi:10.1186/s12866-017-1066-7)
Supplement: Supplementary file 7 — List of the differentially expressed genes encoding regulatory proteins and the sigma factors. (XLSX 19 kb) [file 12866_2017_1066_MOESM7_ESM.xlsx]

## Sheet: Regulators and Sigma factors
Additional file 7. List of the differentially expressed genes encoding regulator proteins and the sigma factors
No.	Gene ID	Gene Annotation	Expression level (FPKM) in MM					Change fold (log2)				Expression level (FPKM) in GM					Change fold (log2)
			4 h	12 h	24 h	48 h	72 h	12/4	24/12	48/24	72/48	4 h	12 h	24 h	48 h	72 h	12/4	24/12	48/24	72/48
Genes encoding regulator proteins
1	fig|6666666.20977.peg.554	GTP-sensing transcriptional pleiotropic repressor codY	1364.58	779.719	761.718	858.18	688.923	-0.807431	-0.0336973	0.172023	-0.316938	1172.13	712.599	575.029	743.26	737.392	-0.71797	-0.309456	0.370232	-0.0114352
2	fig|6666666.20977.peg.1484	Stage 0 sporulation two-component response regulator (Spo0A)	609.652	1083.71	1252.73	1486.83	1062.38	0.829921	0.209097	0.247164	-0.48494	476.217	835.173	798.718	2627.27	1485.08	0.810456	-0.0643888	1.71781	-0.823024
3	fig|6666666.20977.peg.372	Putative transition state regulator Abh	53.7029	14.079	15.4873	7.38876	17.0165	-1.93146	0.137541	-1.06768	1.20353	67.4855	14.1157	7.65125	2.66544	8.73956	-2.25728	-0.883533	-1.52132	1.71319
4	fig|6666666.20977.peg.2319	Transition state regulatory protein AbrB	1819.03	2385.34	2035.87	359.011	424.105	0.391026	-0.228549	-2.50355	0.240393	1615.67	2397.8	2859.08	834.797	354.414	0.569579	0.25384	-1.77605	-1.23599
5	fig|6666666.20977.peg.2258	Protease production regulatory protein Hpr (ScoC)	1279.05	380.625	329.822	738.648	353.726	-1.74863	-0.206683	1.1632	-1.06225	1063.91	403.429	266.899	426.495	511.642	-1.39899	-0.596021	0.676235	0.262606
6	fig|6666666.20977.peg.2567	Protease synthase and sporulation protein PAI 2	20.3446	13.5062	27.4727	37.7477	38.8495	-0.591024	1.02438	0.45839	0.0415073	20.434	8.78332	18.7915	35.4555	34.5059	-1.21813	1.09724	0.915929	-0.0391664
7	fig|6666666.20977.peg.1523	SinR2C regulator of post-exponential-phase responses genes (competence and sporulation)	1071.19	1058.48	1423.9	1775.35	1350.53	-0.0172204	0.427854	0.318256	-0.394578	908.435	930.5	1124.86	2405.8	1731.5	0.0346229	0.273667	1.09677	-0.474494
Genes encoding sigma factors
1	fig|6666666.20977.peg.585	RNA polymerase sigma factor for flagellar operon, SigD	480.16	151.592	226.018	56.2981	59.4354	-1.66332	0.576244	-2.00528	0.0782362	650.915	292.063	198.618	96.5646	45.4522	-1.15619	-0.556283	-1.04043	-1.08714
2	fig|6666666.20977.peg.462	RNA polymerase sporulation specific sigma factor SigE	6.72372	95.2179	92.498	1049.32	1036.95	3.8239	-0.0418106	3.50389	-0.0171084	3.36759	65.0071	60.6047	566.844	826.94	4.27081	-0.101168	3.22545	0.544831
3	fig|6666666.20977.peg.1403	RNA polymerase sporulation specific sigma factor SigF	106.348	514.084	546.985	852.373	960.568	2.27321	0.0894972	0.639984	0.172403	96.1127	391.906	532.731	1109.48	781.067	2.02771	0.4429	1.0584	-0.506365
4	fig|6666666.20977.peg.463	RNA polymerase sporulation specific sigma factor SigG	11.3195	184.563	177.22	4621.4	4369.45	4.02723	-0.0585719	4.70472	-0.0808783	9.31118	121.764	125.568	1026.69	4205.85	3.70898	0.0443812	3.03146	2.0344
5	fig|6666666.20977.peg.1641	RNA polymerase sporulation specific sigma factor SigK	6.00616	50.8847	52.2701	145.543	215.358	3.08272	0.038754	1.47739	0.565291	5.23391	49.7404	46.516	114.504	209.395	3.24846	-0.0966911	1.2996	0.870829
6	fig|6666666.20977.peg.2382	RNA polymerase sporulation specific sigma factor SigH	1455.48	2807.05	2040.98	3069.14	1672.64	0.94756	-0.459793	0.588572	-0.875707	1168.94	2292.37	1656.22	3474.89	1863.61	0.971639	-0.468946	1.06907	-0.898867
7	fig|6666666.20977.peg.254	RNA polymerase heat shock sigma factor SigI	33.5463	85.7214	42.1491	58.9929	35.4685	1.3535	-1.02415	0.48504	-0.734003	39.4698	91.0082	42.9467	84.9637	52.0969	1.20525	-1.08345	0.984299	-0.705649
8	fig|6666666.20977.peg.1585	RNA polymerase sigma factor RpoD	478.004	795.576	881.007	1135.24	916.301	0.734977	0.147154	0.365772	-0.309104	432.586	973.571	609.848	1023.39	937.041	1.1703	-0.674836	0.746834	-0.127172
9	fig|6666666.20977.peg.399	RNA polymerase sigma factor RpoE	20.536	35.6187	28.8682	54.4176	20.8407	0.79448	-0.303154	0.914592	-1.38467	20.8889	64.3003	18.272	23.3583	16.821	1.62209	-1.81519	0.354301	-0.473672
10	fig|6666666.20977.peg.3499	RNA polymerase sigma factor RpoE	13.6967	8.63431	11.7342	7.48483	4.96786	-0.665676	0.442567	-0.648678	-0.591345	13.3053	9.4572	13.4347	9.11976	7.63367	-0.492516	0.506479	-0.558896	-0.256619
11	fig|6666666.20977.peg.3035	RNA polymerase sigma factor SigB	598.74	3950.02	4266.39	152.778	139.728	2.72186	0.111156	-4.80351	-0.128816	516.083	4041.84	3145.45	470.905	111.323	2.96934	-0.361746	-2.73976	-2.08068
12	fig|6666666.20977.peg.2600	RNA polymerase sigma factor SigV	11.2116	1.32566	2.08279	0.797141	4.03216	-3.08021	0.651807	-1.38561	2.33865	14.5344	1.94357	0.73691	1.09292	2.84786	-2.90269	-1.39915	0.568627	1.38169
13	fig|6666666.20977.peg.3701	RNA polymerase sigma factor SigV	6.7028	17.2894	13.5803	26.9133	37.0234	1.36705	-0.348372	0.986804	0.460118	9.46818	24.4605	19.6248	34.3253	41.0777	1.36929	-0.317776	0.806594	0.259083
14	fig|6666666.20977.peg.2713	RNA polymerase sigma factor SigW	1510.48	859.435	2133.54	806.789	656.985	-0.813547	1.31179	-1.40299	-0.296331	778.944	720.64	2137.35	1711.61	900.696	-0.112241	1.56847	-0.320469	-0.926242
15	fig|6666666.20977.peg.1161	RNA polymerase sigma-54 factor RpoN	169.375	365.793	254.178	340.893	236.028	1.11081	-0.525188	0.42348	-0.530361	168.986	374.985	274.889	458.317	321.312	1.14993	-0.447984	0.737497	-0.512371
16	fig|6666666.20977.peg.775	RNA polymerase sigma-70 factor	46.9491	42.0314	43.3044	68.9338	38.8376	-0.15963	0.0430461	0.670698	-0.827757	60.3586	45.0358	48.4926	69.9138	61.5856	-0.422487	0.106692	0.527813	-0.182984
17	fig|6666666.20977.peg.2214	RNA polymerase sigma-70 factor	287.994	166.772	113.131	158.838	116.428	-0.788162	-0.559883	0.489562	-0.448118	374.042	206.682	98.1823	111.248	101.528	-0.855788	-1.07388	0.180245	-0.131902
18	fig|6666666.20977.peg.1369	RNA polymerase sigma factor sigX	147.995	200.043	263.169	248.366	238.438	0.434762	0.395679	-0.0835219	-0.0588535	144.328	149.338	117.913	113.137	111.317	0.0492301	-0.340859	-0.059652	-0.0233969
