# Supplementary material for: Transcriptome profiling analysis reveals metabolic changes across various growth phases in Bacillus pumilus BA06
Source: BMC Microbiol. 2017 Jul 11;17:156. doi: 10.1186/s12866-017-1066-7 (PMC5504735; doi:10.1186/s12866-017-1066-7)
Supplement: Supplementary file 9 — List of the differentially expressed genes assigned as the “Stress Response” subsystem by RAST analysis. (XLSX 37 kb) [file 12866_2017_1066_MOESM9_ESM.xlsx]

## Sheet: genes in stress response
	Additional file 9. List of the differentially expressed genes assigned as the "Stress Response" subsystem by RAST analysis
No.	Gene ID	Metabolism	Gene Annotation	Expression level (FPKM) in MM					Change fold (log2)				Expression level (FPKM) in GM					Change fold (log2)
				4 h	12 h	24 h	48 h	72 h	12/4	24/12	48/24	72/48	4 h	12 h	24 h	48 h	72 h	12/4	24/12	48/24	72/48
1	fig|6666666.20977.peg.833	Choline_and_Betaine_Uptake_and_Betaine_Biosynthesis	Alcohol dehydrogenase GbsB (type III ), essential for the utilization of choline (EC 1.1.1.1)	12.7352	18.5552	26.1526	34.7355	29.5614	0.543002	0.495131	0.409456	-0.232696	11.1209	17.5237	27.3761	33.5346	36.0537	0.656034	0.64361	0.292733	0.104497
2	fig|6666666.20977.peg.834	Choline_and_Betaine_Uptake_and_Betaine_Biosynthesis	Betaine aldehyde dehydrogenase (EC 1.2.1.8)	2.62974	3.41906	3.51266	16.8115	13.7776	0.37868	0.0389642	2.25881	-0.287124	4.53739	2.48314	6.79504	7.30096	16.4754	-0.869697	1.45232	0.103604	1.17416
3	fig|6666666.20977.peg.2847	Choline_and_Betaine_Uptake_and_Betaine_Biosynthesis	Glycine betaine ABC transport system, ATP-binding protein OpuAA (EC 3.6.3.32)	416.064	1359.3	1912.6	482.914	626.809	1.70799	0.492671	-1.9857	0.37626	360.325	1642.07	1708.66	356.071	462.756	2.18814	0.0573497	-2.26263	0.378087
4	fig|6666666.20977.peg.2848	Choline_and_Betaine_Uptake_and_Betaine_Biosynthesis	Glycine betaine ABC transport system, permease protein OpuAB	786.037	1363.79	2737.15	792.266	1012.41	0.794952	1.00505	-1.78862	0.353737	741.991	1569.51	1888.16	495.757	724.389	1.08084	0.266667	-1.92928	0.547131
5	fig|6666666.20977.peg.2849	Choline_and_Betaine_Uptake_and_Betaine_Biosynthesis	Glycine betaine ABC transport system, glycine betaine-binding protein OpuAC	1245.7	1095.85	2580.01	901.439	1155.37	-0.184906	1.23533	-1.51707	0.358053	1013.24	1105.69	1614.88	688.617	851.582	0.125971	0.54648	-1.22965	0.306444
6	fig|6666666.20977.peg.3707	Choline_and_Betaine_Uptake_and_Betaine_Biosynthesis	Glycine betaine ABC transport system, permease protein OpuAB	45.5484	196.439	285.344	38.1388	32.9081	2.10861	0.538621	-2.90337	-0.212817	39.1785	162.62	278.389	38.7615	37.7002	2.05337	0.775598	-2.84441	-0.0400522
7	fig|6666666.20977.peg.3708	Choline_and_Betaine_Uptake_and_Betaine_Biosynthesis	Glycine betaine ABC transport system, ATP-binding protein OpuAA (EC 3.6.3.32)	15.4869	108.989	125.975	18.8046	13.8629	2.81506	0.208955	-2.74398	-0.439857	14.7189	115.6	154.472	25.3482	17.4958	2.9734	0.418204	-2.60739	-0.534875
8	fig|6666666.20977.peg.1137	Choline_and_Betaine_Uptake_and_Betaine_Biosynthesis	Osmotically activated L-carnitine/choline ABC transporter, permease protein OpuCD	323.391	389.919	1265.23	575.75	243.413	0.269895	1.69815	-1.13589	-1.24204	283.687	294.149	321.104	673.676	305.138	0.0522471	0.126494	1.06901	-1.14259
9	fig|6666666.20977.peg.1138	Choline_and_Betaine_Uptake_and_Betaine_Biosynthesis	Osmotically activated L-carnitine/choline ABC transporter, substrate-binding protein OpuCC	241.25	457.659	1111.95	432.329	221.435	0.923744	1.28075	-1.36289	-0.965246	228.073	335.111	375.557	472.008	285.52	0.555143	0.164393	0.329779	-0.72522
10	fig|6666666.20977.peg.1139	Choline_and_Betaine_Uptake_and_Betaine_Biosynthesis	Osmotically activated L-carnitine/choline ABC transporter, permease protein OpuCB	186.117	486.987	1002.48	340.945	151.033	1.38767	1.04162	-1.55596	-1.17468	174.229	366.508	388.828	304.71	236.62	1.07286	0.0852874	-0.351695	-0.364865
11	fig|6666666.20977.peg.1140	Choline_and_Betaine_Uptake_and_Betaine_Biosynthesis	Osmotically activated L-carnitine/choline ABC transporter, ATP-binding protein OpuCA	251.052	963.94	1549.43	480.849	269.301	1.94096	0.684722	-1.68808	-0.836364	239.796	920.622	724.317	441.51	408.732	1.9408	-0.345988	-0.714175	-0.111291
12	fig|6666666.20977.peg.2063	Choline_and_Betaine_Uptake_and_Betaine_Biosynthesis	Glycine betaine transporter OpuD	143.601	355.118	378.272	204.172	214.47	1.30623	0.0911255	-0.889639	0.0709908	141.134	320.32	235.121	122.247	233.877	1.18245	-0.44611	-0.943604	0.935951
13	fig|6666666.20977.peg.2197	Osmoregulation	Glycerol uptake facilitator protein	35.3465	29.1613	33.8519	23.4997	344.362	-0.277512	0.215182	-0.526594	3.87321	62.1093	42.146	23.5386	29.2612	116.949	-0.559414	-0.840367	0.31396	1.99882
14	fig|6666666.20977.peg.3046	Cold_shock,_CspA_family_of_proteins	Cold shock protein CspA	16186.8	6454.56	13144.4	30072.7	15329.5	-1.32643	1.02606	1.19401	-0.972144	10820.7	4328.13	7899.1	25725.1	18797.3	-1.32198	0.867944	1.70342	-0.452651
15	fig|6666666.20977.peg.2176	Cold_shock,_CspA_family_of_proteins	Cold shock protein CspD	60163.5	12903	22208.8	72592	53071.8	-2.22118	0.783425	1.70868	-0.451865	45693.5	12790.7	12260.3	86026.3	72700.3	-1.83689	-0.0611009	2.81078	-0.242816
16	fig|6666666.20977.peg.1612	Heat_shock_dnaK_gene_cluster_extended	Chaperone protein DnaJ	30.2963	11.2855	17.1216	20.6364	25.5329	-1.42467	0.601347	0.269374	0.307166	34.7555	15.4191	17.6203	20.1763	23.8298	-1.17252	0.19252	0.195423	0.240105
17	fig|6666666.20977.peg.1613	Heat_shock_dnaK_gene_cluster_extended	Chaperone protein DnaK	1621.61	696.279	741.887	290.146	327.156	-1.21969	0.0915339	-1.35442	0.1732	1679.33	899.196	1374.99	337.141	298.669	-0.901178	0.612714	-2.028	-0.174805
18	fig|6666666.20977.peg.2315	Heat_shock_dnaK_gene_cluster_extended	DNA replication intiation control protein YabA	1293.96	2598.11	1781.1	2174.69	771.324	1.00567	-0.544694	0.288041	-1.4954	1095.35	1668.61	1453.6	3236.64	869.649	0.607255	-0.199016	1.15487	-1.89599
19	fig|6666666.20977.peg.1837	Heat_shock_dnaK_gene_cluster_extended	FIG009886: phosphoesterase	1080.86	1343.69	1038.88	718.086	493.717	0.314021	-0.371171	-0.5328	-0.540472	938.112	1518.48	1440.86	1126.69	616.057	0.694796	-0.0756977	-0.35484	-0.870955
20	fig|6666666.20977.peg.1614	Heat_shock_dnaK_gene_cluster_extended	Heat shock protein GrpE	812.234	373.363	264.881	114.958	170.39	-1.12132	-0.495235	-1.20424	0.567734	842.759	530.075	813.963	119.905	143.814	-0.668924	0.618767	-2.76307	0.262312
21	fig|6666666.20977.peg.1615	Heat_shock_dnaK_gene_cluster_extended	Heat-inducible transcription repressor HrcA	204.531	486.338	253.106	143.481	159.497	1.24964	-0.942218	-0.818882	0.15267	257.417	531.294	670.141	120.633	142.319	1.0454	0.334954	-2.47384	0.238504
22	fig|6666666.20977.peg.1609	Heat_shock_dnaK_gene_cluster_extended	MiaB family protein, possibly involved in tRNA or rRNA modification	316.136	201.624	255.672	362.364	385.495	-0.648878	0.342627	0.503145	0.0892725	328.073	182.129	213.045	410.071	344.977	-0.849056	0.226198	0.944716	-0.249374
23	fig|6666666.20977.peg.1838	Heat_shock_dnaK_gene_cluster_extended	Nucleoside 5-triphosphatase RdgB (dHAPTP, dITP, XTP-specific) (EC 3.6.1.15)	653.368	692.277	480.958	488.718	289.23	0.0834536	-0.525439	0.0230913	-0.756785	625.167	732.618	679.875	653.574	368.606	0.22882	-0.107792	-0.0569189	-0.826271
24	fig|6666666.20977.peg.1839	Heat_shock_dnaK_gene_cluster_extended	Ribonuclease PH (EC 2.7.7.56)	220.158	220.195	173.089	287.629	202.68	0.000242441	-0.347268	0.732695	-0.505005	216.496	274.778	211.287	237.928	243.056	0.343926	-0.379062	0.171321	0.0307637
25	fig|6666666.20977.peg.1610	Heat_shock_dnaK_gene_cluster_extended	Ribosomal RNA small subunit methyltransferase E (EC 2.1.1.-)	94.7114	58.8047	75.2106	135.849	152.158	-0.687607	0.355005	0.852996	0.163566	102.88	55.1865	72.0095	124.871	163.205	-0.898575	0.383872	0.794179	0.386247
26	fig|6666666.20977.peg.1611	Heat_shock_dnaK_gene_cluster_extended	Ribosomal protein L11 methyltransferase (EC 2.1.1.-)	84.2277	39.9162	66.3042	88.1907	136.822	-1.07732	0.732126	0.411526	0.633602	92.1556	45.0302	46.5377	64.4882	91.3338	-1.03318	0.047507	0.470635	0.502114
27	fig|6666666.20977.peg.2343	Heat_shock_dnaK_gene_cluster_extended	Ribosome-associated heat shock protein implicated in the recycling of the 50S subunit (S4 paralog)	115.124	122.433	127.097	42.7542	78.3048	0.0888038	0.0539375	-1.57179	0.873035	109.881	100.513	148.763	92.8583	50.6722	-0.12856	0.565634	-0.679913	-0.873836
28	fig|6666666.20977.peg.2314	Heat_shock_dnaK_gene_cluster_extended	Signal peptidase-like protein	596.248	1006.04	760.325	1120.61	450.256	0.754703	-0.404	0.559596	-1.31547	575.524	956.543	698.704	1461.5	515.875	0.732954	-0.453148	1.0647	-1.50236
29	fig|6666666.20977.peg.1617	Heat_shock_dnaK_gene_cluster_extended	Translation elongation factor LepA	327.319	255.154	247.441	552.956	396.349	-0.359329	-0.0442837	1.16008	-0.480393	373.363	270.905	192.293	600.697	435.679	-0.462792	-0.494481	1.64333	-0.463372
30	fig|6666666.20977.peg.2318	Heat_shock_dnaK_gene_cluster_extended	rRNA small subunit methyltransferase I	38.3548	44.3559	84.8205	71.8837	61.6863	0.209719	0.935287	-0.238748	-0.220715	28.5106	63.8679	85.0144	85.7459	60.66	1.16359	0.412616	0.0123605	-0.499322
31	fig|6666666.20977.peg.1128	Heat_shock_dnaK_gene_cluster_extended	tmRNA-binding protein SmpB	247.161	662.473	936.693	315.297	338.869	1.42241	0.499715	-1.57086	0.104016	243.22	523.804	651.202	318.553	328.411	1.10677	0.314078	-1.03157	0.043969
32	fig|6666666.20977.peg.1091	Flavohaemoglobin	ABC-type Fe3+-siderophore transport system, permease 2 component	5.69202	43.7983	49.908	67.184	35.5908	2.94386	0.188396	0.428847	-0.916613	2.31323	33.912	56.6786	84.749	31.2142	3.87382	0.741008	0.580392	-1.44099
33	fig|6666666.20977.peg.2207	Flavohaemoglobin	Flavohemoprotein (Hemoglobin-like protein) (Flavohemoglobin) (Nitric oxide dioxygenase) (EC 1.14.12.17)	8.83279	45.1153	29.9419	18.5858	19.1334	2.35268	-0.591451	-0.687965	0.0418925	17.7208	72.8064	79.0938	43.1999	13.7858	2.03862	0.119499	-0.872537	-1.64784
34	fig|6666666.20977.peg.996	Glutaredoxins	Cell wall endopeptidase, family M23/M37	3.21463	10.3757	14.9306	276.033	270.734	1.69048	0.525063	4.2085	-0.0279647	3.73264	10.3662	16.3532	13.9283	291.131	1.47362	0.657686	-0.231554	4.38558
35	fig|6666666.20977.peg.183	Glutathione:_Biosynthesis_and_gamma-glutamyl_cycle	Gamma-glutamyltranspeptidase (EC 2.3.2.2)	503.854	2138.38	4427.88	2277.47	1972.22	2.08544	1.0501	-0.959184	-0.207612	378.392	2239.93	3072.97	3381.91	2040.56	2.5655	0.45618	0.138205	-0.728873
36	fig|6666666.20977.peg.1540	Glutathione:_Non-redox_reactions	Similar to Hydroxyacylglutathione hydrolase, but in an organism lacking glutathione biosynthesis	55.4214	55.046	62.3518	158.014	118.855	-0.00980542	0.179793	1.34155	-0.41085	60.5271	55.2827	55.4877	155.062	126.592	-0.130753	0.00533993	1.48261	-0.292659
37	fig|6666666.20977.peg.1252	Glutathione:_Redox_cycle	Glutathione peroxidase (EC 1.11.1.9)	295.029	362.047	360.221	373.583	280.421	0.29532	-0.00729471	0.0525465	-0.413834	270.856	341.128	403.207	403.23	245.347	0.332787	0.241208	8.22928e-05	-0.716779
38	fig|6666666.20977.peg.677	Hfl_operon	GTP-binding protein HflX	47.2098	32.1036	30.7047	132.52	147.037	-0.556351	-0.0642756	2.10968	0.149969	50.674	39.7633	26.9054	93.0023	162.46	-0.349808	-0.563542	1.78937	0.804746
39	fig|6666666.20977.peg.668	Hfl_operon	RNA-binding protein Hfq	1292.18	588.038	343.811	594.42	442.3	-1.13583	-0.774294	0.789867	-0.426457	982.753	534.84	317.425	1095.48	640.978	-0.877721	-0.752692	1.78708	-0.773216
40	fig|6666666.20977.peg.820	Oxidative_stress	Peroxide stress regulator PerR, FUR family	1200.06	4443.82	2777.46	5628.18	1102.02	1.88869	-0.678034	1.0189	-2.35252	775.813	2087.18	1942.48	6641.94	1672.37	1.42777	-0.103655	1.7737	-1.98971
41	fig|6666666.20977.peg.2557	Oxidative_stress	Redox-sensitive transcriptional regulator (AT-rich DNA-binding protein)	97.8784	150.178	96.5279	95.1331	68.8574	0.617611	-0.637656	-0.0209986	-0.466336	108.756	145.853	107.785	146.036	82.1247	0.42342	-0.436359	0.438168	-0.830436
42	fig|6666666.20977.peg.344	Oxidative_stress	Alkyl hydroperoxide reductase subunit C-like protein	5749.82	7220.22	6303.64	13437.7	2427	0.328526	-0.195858	1.09203	-2.46904	3899.43	5878.84	4190.15	14455.9	2709.2	0.592268	-0.48853	1.78658	-2.41572
43	fig|6666666.20977.peg.1688	Oxidative_stress	Catalase (EC 1.11.1.6)	10.2513	3.37436	3.26004	516.585	938.921	-1.60312	-0.0497242	7.30797	0.861998	10.3796	4.737	3.76411	84.936	969.652	-1.13171	-0.331665	4.496	3.51302
44	fig|6666666.20977.peg.2205	Oxidative_stress	Catalase (EC 1.11.1.6)	431.717	18668.2	12435.5	3564.98	512.193	5.43435	-0.586118	-1.8025	-2.79913	278.411	7426.46	10845	11182.2	576.517	4.73739	0.546283	0.044174	-4.2777
45	fig|6666666.20977.peg.3703	Oxidative_stress	Catalase (EC 1.11.1.6)	1.57618	19.5571	27.4151	99.3295	101.616	3.63319	0.487278	1.85725	0.0328334	0.36903	24.5697	40.2358	29.7238	98.418	6.057	0.711599	-0.436861	1.7273
46	fig|6666666.20977.peg.1412	Oxidative_stress	Ferric uptake regulation protein FUR	762.168	636.357	402.14	1378.36	471.421	-0.260273	-0.662139	1.77718	-1.54786	668.349	514.444	280.499	1276.69	614.831	-0.377588	-0.875018	2.18634	-1.05415
47	fig|6666666.20977.peg.2116	Oxidative_stress	Ferroxidase (EC 1.16.3.1)	3470.36	5131.43	6155.22	389.8	431.155	0.564276	0.262449	-3.981	0.145473	2635.14	5998.82	5007.78	1140.62	501.755	1.1868	-0.260508	-2.13435	-1.18476
48	fig|6666666.20977.peg.1564	Oxidative_stress	Manganese superoxide dismutase (EC 1.15.1.1)	11840.8	7133.5	6774.51	2813.41	2121.87	-0.731085	-0.0744935	-1.2678	-0.406984	10396.2	8372.89	7697.79	3407.5	2316.5	-0.312259	-0.121281	-1.17573	-0.556767
49	fig|6666666.20977.peg.2206	Oxidative_stress	Nitrite-sensitive transcriptional repressor NsrR	97.3552	726.59	487.326	900.295	388.754	2.89981	-0.576254	0.885511	-1.21154	92.5212	477.297	412.854	1638.17	523.586	2.36703	-0.209256	1.98838	-1.64559
50	fig|6666666.20977.peg.229	Oxidative_stress	Organic hydroperoxide resistance protein	15.0862	18.3913	39.4144	94.2533	288.06	0.285794	1.0997	1.25782	1.61175	20.2863	25.2226	29.489	75.1955	218.129	0.314211	0.22546	1.35047	1.53646
51	fig|6666666.20977.peg.231	Oxidative_stress	Organic hydroperoxide resistance protein	63.103	509.775	533.844	15.2881	11.1477	3.01408	0.0665576	-5.12594	-0.455663	46.4003	550.482	639.511	66.8892	20.3965	3.56849	0.216274	-3.25712	-1.71345
52	fig|6666666.20977.peg.230	Oxidative_stress	Organic hydroperoxide resistance transcriptional regulator	114.727	137.399	76.2987	227.194	92.2741	0.260167	-0.848641	1.57419	-1.29993	104.823	156.686	56.622	302.876	152.4	0.579921	-1.46844	2.41929	-0.990864
53	fig|6666666.20977.peg.2530	Oxidative_stress	Superoxide dismutase [Cu-Zn] precursor (EC 1.15.1.1)	6.75652	13.0872	8.01558	67.202	59.2034	0.953804	-0.707278	3.06763	-0.182824	7.80655	20.8012	7.44882	29.7239	70.9479	1.41391	-1.48158	1.99654	1.25514
54	fig|6666666.20977.peg.2523	Oxidative_stress	Superoxide dismutase [Fe] (EC 1.15.1.1)	65.2894	24.3292	26.4487	770.676	1075.21	-1.42416	0.120508	4.86486	0.480422	60.9228	21.4304	21.8373	110.356	1010.87	-1.50732	0.0271357	2.3373	3.19536
55	fig|6666666.20977.peg.1573	Oxidative_stress	Zinc uptake regulation protein ZUR	129.647	161.166	125.633	302.2	243.991	0.313959	-0.359332	1.26629	-0.308676	130.56	122.306	79.3523	294.874	251.504	-0.0942178	-0.624151	1.89375	-0.229517
56	fig|6666666.20977.peg.594	Periplasmic_Stress_Response	Intramembrane protease RasP/YluC, implicated in cell division based on FtsL cleavage	602.759	609.387	565.282	1322.46	908.599	0.0157774	-0.108388	1.22618	-0.541508	627.235	610.518	368.594	1159.81	877.584	-0.0389722	-0.728001	1.65378	-0.402279
57	fig|6666666.20977.peg.3775	Periplasmic_disulfide_interchange	Cytochrome c-type biogenesis protein CcdA (DsbD analog)	200.982	146.503	195.853	298.618	215.548	-0.456136	0.418841	0.60853	-0.470292	174.903	238.532	196.683	357.802	309.484	0.447628	-0.278311	0.863289	-0.209297
58	fig|6666666.20977.peg.3782	Periplasmic_disulfide_interchange	Cytochrome c-type biogenesis protein CcmG/DsbE, thiol:disulfide oxidoreductase	255.572	204.415	240.386	196.166	141.521	-0.322229	0.233852	-0.293278	-0.471059	208.541	207.084	205.455	393.782	157.488	-0.010115	-0.0113936	0.938575	-1.32216
59	fig|6666666.20977.peg.1108	Periplasmic_disulfide_interchange	Periplasmic thiol:disulfide interchange protein DsbA	2807.27	854.67	850.18	905.874	474.944	-1.71573	-0.00759916	0.0915421	-0.931553	2890.74	1057.18	780.06	964.659	757.889	-1.45122	-0.438564	0.306434	-0.348032
60	fig|6666666.20977.peg.1154	Redox-dependent_regulation_of_nucleus_processes	NAD-dependent glyceraldehyde-3-phosphate dehydrogenase (EC 1.2.1.12)	32812.3	461.075	859.142	9551.02	2365.94	-6.15309	0.897895	3.47469	-2.01324	31764.4	377.781	734.381	3556.78	2397.07	-6.39372	0.958979	2.27597	-0.5693
61	fig|6666666.20977.peg.2224	Redox-dependent_regulation_of_nucleus_processes	NAD-dependent protein deacetylase of SIR2 family	67.5402	153.501	146.404	103.225	54.0444	1.18443	-0.0682931	-0.504163	-0.933575	58.4239	135.331	119.592	229.401	79.2484	1.21186	-0.178371	0.939751	-1.53342
62	fig|6666666.20977.peg.1949	Redox-dependent_regulation_of_nucleus_processes	NADPH-dependent glyceraldehyde-3-phosphate dehydrogenase (EC 1.2.1.13)	36.0957	2593.96	1837.8	3521.58	2400.54	6.16719	-0.497176	0.938243	-0.552864	35.7779	3397.25	1900.03	4509.03	2533.85	6.56915	-0.838345	1.24679	-0.831486
63	fig|6666666.20977.peg.942	Redox-dependent_regulation_of_nucleus_processes	Nicotinamidase (EC 3.5.1.19)	142.762	66.8591	60.2339	47.0476	62.3972	-1.09442	-0.150548	-0.356455	0.40736	133.591	75.5338	68.9012	38.706	54.0434	-0.822629	-0.132593	-0.831972	0.481561
64	fig|6666666.20977.peg.2458	Redox-dependent_regulation_of_nucleus_processes	Nicotinamidase (EC 3.5.1.19)	20.3203	129.104	76.8161	41.2222	38.6431	2.66754	-0.749053	-0.897987	-0.0932107	13.4948	87.5765	160.11	36.6166	43.6855	2.69814	0.870448	-2.12849	0.254657
65	fig|6666666.20977.peg.941	Redox-dependent_regulation_of_nucleus_processes	Nicotinate phosphoribosyltransferase (EC 2.4.2.11)	525.586	185.674	182.658	112.413	188.502	-1.50116	-0.0236269	-0.700336	0.745771	498.609	248.13	182.617	147.767	163.594	-1.00681	-0.442275	-0.305497	0.146796
66	fig|6666666.20977.peg.1585	Sigma-B_stress_response_cluster_1	RNA polymerase sigma factor RpoD	478.004	795.576	881.007	1135.24	916.301	0.734977	0.147154	0.365772	-0.309104	432.586	973.571	609.848	1023.39	937.041	1.1703	-0.674836	0.746834	-0.127172
67	fig|6666666.20977.peg.3035	SigmaB_stress_responce_regulation	RNA polymerase sigma factor SigB	598.74	3950.02	4266.39	152.778	139.728	2.72186	0.111156	-4.80351	-0.128816	516.083	4041.84	3145.45	470.905	111.323	2.96934	-0.361746	-2.73976	-2.08068
68	fig|6666666.20977.peg.3036	Sigma-B_stress_response_cluster_1	Phosphoserine phosphatase RsbX (EC 3.1.3.3)	2486.47	11562.1	14132.9	883.911	426.076	2.21723	0.289654	-3.99901	-1.05279	1719.91	10023.3	7919.54	2212.92	486.153	2.54295	-0.339869	-1.83947	-2.18647
69	fig|6666666.20977.peg.1537	Sigma-B_stress_response_cluster_1	RsbR, positive regulator of sigma-B	177.3	1142.55	1452.49	97.9432	39.7586	2.68799	0.346271	-3.89044	-1.30068	143.897	1162.56	861.205	317.964	60.6283	3.0142	-0.432877	-1.43749	-2.3908
70	fig|6666666.20977.peg.3763	Sigma-B_stress_response_cluster_1	RsbR, positive regulator of sigma-B	148.225	84.2962	130.72	159.58	130.647	-0.814249	0.63294	0.2878	-0.288606	138.111	105.489	67.581	186.341	160.106	-0.388736	-0.642403	1.46326	-0.218918
71	fig|6666666.20977.peg.3029	Sigma-B_stress_response_cluster_1	RsbR, positive regulator of sigma-B	141.54	514.216	426.833	112.098	99.7578	1.86116	-0.268703	-1.92891	-0.168259	130.145	611.984	556.669	157.009	79.6188	2.23337	-0.136674	-1.82597	-0.979666
72	fig|6666666.20977.peg.3030	Sigma-B_stress_response_cluster_1	RsbS, negative regulator of sigma-B	234.221	318.002	264.035	164.417	143.236	0.441165	-0.268307	-0.68337	-0.198965	216.013	289.379	179.008	180.024	88.3983	0.421842	-0.692936	0.00816519	-1.0261
73	fig|6666666.20977.peg.3031	SigmaB_stress_responce_regulation	Anti-sigma B factor RsbT	217.386	207.394	213.155	115.171	92.7206	-0.0678849	0.0395287	-0.888125	-0.312816	180.713	196.908	164.144	179.073	82.7781	0.123821	-0.26256	0.125586	-1.11323
74	fig|6666666.20977.peg.3032	Sigma-B_stress_response_cluster_1	Serine phosphatase RsbU, regulator of sigma subunit	208.913	218.948	226.85	126.843	128.038	0.067686	0.0511504	-0.838695	0.0135281	205.676	198.561	131.875	172.578	94.6115	-0.0507912	-0.590411	0.388077	-0.867161
75	fig|6666666.20977.peg.3033	SigmaB_stress_responce_regulation	Anti-sigma B factor antagonist RsbV	492.377	3561.84	3268.55	123.928	89.3006	2.85479	-0.123972	-4.72108	-0.47276	421.067	3558.96	2646.64	495.24	107.881	3.07933	-0.427294	-2.41796	-2.19869
